# Supplementary material for: Crystal structures, electron spin resonance, and thermogravimetric analysis of three mixed-valence copper cyanide polymers
Source: Acta Crystallogr C Struct Chem. 2024 May 1;80(Pt 6):212–20. doi: 10.1107/S2053229624003371 (PMC11150880; doi:10.1107/S2053229624003371)
Supplement: Supplementary file 1 [file c-80-00212-sup1.cif]

##############################################################################
#                                                                            #
# This CIF contains the data in a paper accepted for publication in          #
# Acta Crystallographica Section C. It conforms to the requirements of       #
# Notes for Authors for Acta Crystallographica Section C, and has been       #
# peer reviewed under the auspices of the IUCr Commission on Journals.       #
#                                                                            #
# Full details of the Crystallographic Information File format               #
# are given in the paper "The Crystallographic Information File (CIF):       #
# a New Standard Archive File for Crystallography" by S. R. Hall, F. H.      #
# Allen and I. D. Brown [Acta Cryst. (1991), A47, 655-685].                  #
#                                                                            #
# The current version of the core CIF dictionary is obtainable from          #
# ftp://ftp.iucr.org/pub/cif_core.dic.                                       #
#                                                                            #
# Software is freely available for graphical display of the structure(s)     #
# in this CIF. For information consult the CIF software page                 #
# http://www.iucr.org/resources/cif/software.                                #
#                                                                            #
# This file may be used for bona fide research purposes within the           #
# scientific community so long as proper attribution is given to the journal # 
# article from which it was obtained.                                        #
#                                                                            #
##############################################################################
data_1
_audit_creation_method     'SHELXL-2018/3'
_chemical_name_systematic
;
Poly[bis(\m-3-aminopropanolato)tetra-\m-cyanido-dicopper(I)dicopper(II)]
;
_chemical_name_common     ?
_chemical_formula_moiety     'C10 H16 Cu4 N6 O2'
_chemical_formula_sum     'C10 H16 Cu4 N6 O2'
_chemical_formula_iupac     '[Cu4 (C N)4 (C3 H8 N O)2]'
_chemical_formula_weight     506.48
_chemical_melting_point     ?
_space_group_crystal_system     monoclinic
_space_group_name_H-M_alt     'C 2/c'
_space_group_name_Hall     '-C 2yc'
loop_
    _space_group_symop_operation_xyz
    'x, y, z'
    '-x, y, -z+1/2'
    'x+1/2, y+1/2, z'
    '-x+1/2, y+1/2, -z+1/2'
    '-x, -y, -z'
    'x, -y, z-1/2'
    '-x+1/2, -y+1/2, -z'
    'x+1/2, -y+1/2, z-1/2'
_cell_length_a     9.6829(4)
_cell_length_b     8.2557(4)
_cell_length_c     21.4992(10)
_cell_angle_alpha     90
_cell_angle_beta     95.212(3)
_cell_angle_gamma     90
_cell_volume     1711.52(14)
_cell_formula_units_Z     4
_cell_measurement_reflns_used     2094
_cell_measurement_theta_min     27.5
_cell_measurement_theta_max     1.0
_cell_measurement_temperature     295.0(10)
_exptl_crystal_description     plate
_exptl_crystal_size_max     0.31
_exptl_crystal_size_mid     0.15
_exptl_crystal_size_min     0.08
_exptl_crystal_density_diffrn     1.965
_exptl_crystal_density_meas     ?
_exptl_crystal_density_method     'not measured'
_exptl_crystal_F_000     1000
_exptl_absorpt_coefficient_mu     4.914
_exptl_absorpt_correction_type     refdelf
_exptl_absorpt_process_details
;
(Otwinowski & Minor,1997)
;
_exptl_absorpt_correction_T_min     0.364
_exptl_absorpt_correction_T_max     0.514
_diffrn_ambient_temperature     295.0(10)
_diffrn_source     'fine-focus sealed tube'
_diffrn_radiation_type     MoK\a
_diffrn_radiation_wavelength     0.7107
_diffrn_radiation_monochromator     graphite
_diffrn_measurement_device_type     'Nonius KappaCCD'
_diffrn_measurement_method     'combination of \w and \f scans'
_diffrn_detector_area_resol_mean     9
_diffrn_reflns_number     19341
_diffrn_reflns_av_R_equivalents     0.048
_diffrn_reflns_av_unetI/netI     0.0166
_diffrn_reflns_theta_min     1.902
_diffrn_reflns_theta_max     27.447
_diffrn_reflns_theta_full     25.241
_diffrn_measured_fraction_theta_max     0.998
_diffrn_measured_fraction_theta_full     0.999
_diffrn_reflns_limit_h_min     0
_diffrn_reflns_limit_h_max     12
_diffrn_reflns_limit_k_min     0
_diffrn_reflns_limit_k_max     10
_diffrn_reflns_limit_l_min     -27
_diffrn_reflns_limit_l_max     27
_refine_special_details     ?
_reflns_number_total     1965
_reflns_number_gt     1501
_reflns_threshold_expression     'I > 2\s(I)'
_refine_ls_structure_factor_coef     Fsqd
_refine_ls_matrix_type     full
_refine_ls_R_factor_all     0.0453
_refine_ls_R_factor_gt     0.0249
_refine_ls_wR_factor_gt     0.0637
_refine_ls_wR_factor_ref     0.0742
_refine_ls_goodness_of_fit_ref     1.091
_refine_ls_restrained_S_all     1.091
_refine_ls_number_reflns     1965
_refine_ls_number_parameters     124
_refine_ls_number_restraints     0
_refine_ls_hydrogen_treatment     mixed
_refine_ls_weighting_scheme     calc
_refine_ls_weighting_details
              'w=1/[\s^2^(Fo^2^)+(0.0410P)^2^+0.3700P] where P=(Fo^2^+2Fc^2^)/3'
_atom_sites_solution_hydrogens     mixed
_atom_sites_solution_primary     direct
_atom_sites_solution_secondary     direct
_refine_ls_shift/su_max     0.020
_refine_ls_shift/su_mean     0.002
_refine_diff_density_max     0.456
_refine_diff_density_min     -0.416
_refine_ls_extinction_method     none
_refine_ls_extinction_coef     .
loop_
    _atom_type_symbol
    _atom_type_description
    _atom_type_scat_dispersion_real
    _atom_type_scat_dispersion_imag
    _atom_type_scat_source
    'Cu' 'Cu' 0.3201 1.2651
                         'International Tables Vol C Tables 4.2.6.8 and 6.1.1.4'
    'O' 'O' 0.0106 0.0060
                         'International Tables Vol C Tables 4.2.6.8 and 6.1.1.4'
    'N' 'N' 0.0061 0.0033
                         'International Tables Vol C Tables 4.2.6.8 and 6.1.1.4'
    'C' 'C' 0.0033 0.0016
                         'International Tables Vol C Tables 4.2.6.8 and 6.1.1.4'
    'H' 'H' 0.0000 0.0000
                         'International Tables Vol C Tables 4.2.6.8 and 6.1.1.4'
_computing_data_collection
;
KappaCCD Server Software (Nonius, 1997)
;
_computing_cell_refinement
;
SCALEPACK (Otwinowski & Minor, 1997)
;
_computing_data_reduction
;
DENZO and SCALEPACK (Otwinowski & Minor,1997)
;
_computing_structure_solution
;
SHELXT (Sheldrick, 2015<i>a</i>)
;
_computing_structure_refinement
;
SHELXL2018 (Sheldrick, 2015<i>b</i>)
;
_computing_molecular_graphics
;
ORTEPIII (Burnett & Johnson, 1996) and ORTEP-3 for Windows (Farrugia,
2012)
;
_computing_publication_material
;
publCIF (Westrip, 2010)
;
loop_
    _atom_site_type_symbol
    _atom_site_label
    _atom_site_fract_x
    _atom_site_fract_y
    _atom_site_fract_z
    _atom_site_U_iso_or_equiv
    _atom_site_adp_type
    _atom_site_calc_flag
    _atom_site_occupancy
    _atom_site_disorder_assembly
    _atom_site_disorder_group
    Cu Cu1 0.64077(3) 0.16386(4) 0.29070(2) 0.04609(13) Uani d 1 . .
    Cu Cu2 0.27238(3) 0.20602(4) 0.43411(2) 0.04478(13) Uani d 1 . .
    C C1 0.5120(3) 0.1789(3) 0.35164(13) 0.0487(6) Uani d 1 . .
    N N1 0.4319(2) 0.1869(3) 0.38758(11) 0.0549(6) Uani d 1 . .
    C C2 0.7821(2) 0.4657(3) 0.23949(11) 0.0482(5) Uani d 0.5 . .
    N N2 0.7298(2) 0.3539(3) 0.25912(12) 0.0463(5) Uani d 0.5 . .
    N NC2 0.7821(2) 0.4657(3) 0.23949(11) 0.0482(5) Uani d 0.5 . .
    C CN2 0.7298(2) 0.3539(3) 0.25912(12) 0.0463(5) Uani d 0.5 . .
    O O11 0.12834(17) 0.2377(3) 0.48735(8) 0.0542(5) Uani d 1 . .
    C C12A -0.0129(16) 0.256(2) 0.4727(7) 0.062(2) Uani d 0.743(16) A 1
    H H12A -0.033862 0.368849 0.463114 0.074 Uiso calc 0.743(16) A 1
    H H12B -0.062111 0.225074 0.508155 0.074 Uiso calc 0.743(16) A 1
    C C13A -0.0623(7) 0.1465(11) 0.4143(3) 0.0593(17) Uani d 0.743(16) A 1
    H H13A -0.040420 0.034439 0.424504 0.071 Uiso calc 0.743(16) A 1
    H H13B -0.162217 0.155092 0.406362 0.071 Uiso calc 0.743(16) A 1
    C C14A 0.0032(6) 0.1907(11) 0.3548(3) 0.0529(14) Uani d 0.743(16) A 1
    H H14A -0.004587 0.306501 0.347761 0.063 Uiso calc 0.743(16) A 1
    H H14B -0.045675 0.135899 0.319475 0.063 Uiso calc 0.743(16) A 1
    C C12B -0.025(5) 0.234(6) 0.464(2) 0.062(2) Uani d 0.257(16) A 2
    H H12C -0.063636 0.137926 0.481483 0.074 Uiso calc 0.257(16) A 2
    H H12D -0.067645 0.326126 0.482029 0.074 Uiso calc 0.257(16) A 2
    C C13B -0.067(2) 0.234(4) 0.4077(9) 0.066(5) Uani d 0.257(16) A 2
    H H13C -0.058832 0.343607 0.392293 0.079 Uiso calc 0.257(16) A 2
    H H13D -0.165077 0.207764 0.404492 0.079 Uiso calc 0.257(16) A 2
    C C14B -0.003(2) 0.129(3) 0.3666(9) 0.0529(14) Uani d 0.257(16) A 2
    H H14C -0.050693 0.142574 0.325337 0.063 Uiso calc 0.257(16) A 2
    H H14D -0.019577 0.018880 0.379565 0.063 Uiso calc 0.257(16) A 2
    N N15 0.1478(3) 0.1439(5) 0.36007(13) 0.0648(8) Uani d 1 . .
    H H15A 0.187(5) 0.183(6) 0.334(2) 0.13(2) Uiso d 1 . .
    H H15B 0.156(4) 0.036(6) 0.358(2) 0.123(18) Uiso d 1 . .
loop_
    _atom_site_aniso_label
    _atom_site_aniso_U_11
    _atom_site_aniso_U_22
    _atom_site_aniso_U_33
    _atom_site_aniso_U_12
    _atom_site_aniso_U_13
    _atom_site_aniso_U_23
    Cu1 0.0428(2) 0.0498(2) 0.0478(2) -0.00036(13) 0.01545(14) -0.00198(14)
    Cu2 0.03929(19) 0.0620(2) 0.03434(19) -0.00205(13) 0.01053(13) -0.00526(14)
    C1 0.0483(15) 0.0485(16) 0.0508(16) -0.0018(11) 0.0133(13) -0.0066(12)
    N1 0.0472(12) 0.0756(17) 0.0439(13) -0.0008(11) 0.0156(10) -0.0081(11)
    C2 0.0504(12) 0.0466(14) 0.0491(13) 0.0002(11) 0.0125(10) -0.0030(12)
    N2 0.0484(13) 0.0426(13) 0.0495(14) -0.0010(11) 0.0141(11) -0.0026(11)
    NC2 0.0504(12) 0.0466(14) 0.0491(13) 0.0002(11) 0.0125(10) -0.0030(12)
    CN2 0.0484(13) 0.0426(13) 0.0495(14) -0.0010(11) 0.0141(11) -0.0026(11)
    O11 0.0337(9) 0.0941(14) 0.0356(10) -0.0013(9) 0.0082(7) -0.0105(10)
    C12A 0.038(4) 0.097(5) 0.048(5) 0.000(3) -0.002(3) -0.018(4)
    C13A 0.041(2) 0.078(4) 0.057(3) -0.008(3) 0.000(2) -0.003(3)
    C14A 0.0490(17) 0.067(4) 0.041(3) -0.004(3) -0.0046(18) 0.007(3)
    C12B 0.038(4) 0.097(5) 0.048(5) 0.000(3) -0.002(3) -0.018(4)
    C13B 0.054(8) 0.095(15) 0.046(8) 0.020(11) -0.007(6) -0.002(10)
    C14B 0.0490(17) 0.067(4) 0.041(3) -0.004(3) -0.0046(18) 0.007(3)
    N15 0.0593(16) 0.096(2) 0.0393(14) -0.0091(15) 0.0055(12) -0.0123(15)
_geom_special_details
;
 All esds (except the esd in the dihedral angle between two l.s. planes)
 are estimated using the full covariance matrix.  The cell esds are taken
 into account individually in the estimation of esds in distances, angles
 and torsion angles; correlations between esds in cell parameters are only
 used when they are defined by crystal symmetry.  An approximate (isotropic)
 treatment of cell esds is used for estimating esds involving l.s. planes.
;
loop_
    _geom_bond_atom_site_label_1
    _geom_bond_atom_site_label_2
    _geom_bond_site_symmetry_2
    _geom_bond_distance
    _geom_bond_publ_flag
    Cu1 C1 . 1.893(3) ?
    Cu1 C2 4_645 1.935(3) ?
    Cu1 N2 . 1.943(2) ?
    Cu1 Cu1 2_655 3.1030(6) ?
    Cu2 O11 . 1.9011(17) ?
    Cu2 O11 7_556 1.9225(18) ?
    Cu2 N1 . 1.922(2) ?
    Cu2 N15 . 1.976(3) ?
    C1 N1 . 1.145(4) ?
    C2 N2 . 1.151(3) ?
    O11 C12A . 1.384(16) ?
    O11 C12B . 1.53(5) ?
    C12A C13A . 1.586(14) ?
    C12A H12A . 0.9700 ?
    C12A H12B . 0.9700 ?
    C13A C14A . 1.521(12) ?
    C13A H13A . 0.9700 ?
    C13A H13B . 0.9700 ?
    C14A N15 . 1.447(7) ?
    C14A H14A . 0.9700 ?
    C14A H14B . 0.9700 ?
    C12B C13B . 1.23(5) ?
    C12B H12C . 0.9700 ?
    C12B H12D . 0.9700 ?
    C13B C14B . 1.42(3) ?
    C13B H13C . 0.9700 ?
    C13B H13D . 0.9700 ?
    C14B N15 . 1.48(2) ?
    C14B H14C . 0.9700 ?
    C14B H14D . 0.9700 ?
    N15 H15A . 0.78(5) ?
    N15 H15B . 0.90(5) ?
loop_
    _geom_angle_atom_site_label_1
    _geom_angle_atom_site_label_2
    _geom_angle_atom_site_label_3
    _geom_angle_site_symmetry_1
    _geom_angle_site_symmetry_3
    _geom_angle
    _geom_angle_publ_flag
    C1 Cu1 C2 . 4_645 125.89(10) ?
    C1 Cu1 N2 . . 122.02(10) ?
    C2 Cu1 N2 4_645 . 111.63(10) ?
    C1 Cu1 Cu1 . 2_655 77.89(9) ?
    C2 Cu1 Cu1 4_645 2_655 99.02(7) ?
    N2 Cu1 Cu1 . 2_655 101.42(8) ?
    O11 Cu2 O11 . 7_556 76.91(8) ?
    O11 Cu2 N1 . . 173.31(9) ?
    O11 Cu2 N1 7_556 . 96.64(9) ?
    O11 Cu2 N15 . . 95.35(10) ?
    O11 Cu2 N15 7_556 . 172.04(11) ?
    N1 Cu2 N15 . . 91.15(11) ?
    N1 C1 Cu1 . . 178.5(3) ?
    C1 N1 Cu2 . . 169.0(2) ?
    N2 C2 Cu1 . 4_655 175.5(2) ?
    C2 N2 Cu1 . . 178.9(2) ?
    C12A O11 Cu2 . . 129.9(6) ?
    C12B O11 Cu2 . . 122.6(18) ?
    C12A O11 Cu2 . 7_556 125.4(6) ?
    Cu2 O11 Cu2 . 7_556 103.09(8) ?
    O11 C12A C13A . . 109.8(11) ?
    O11 C12A H12A . . 109.7 ?
    C13A C12A H12A . . 109.7 ?
    O11 C12A H12B . . 109.7 ?
    C13A C12A H12B . . 109.7 ?
    H12A C12A H12B . . 108.2 ?
    C14A C13A C12A . . 114.2(9) ?
    C14A C13A H13A . . 108.7 ?
    C12A C13A H13A . . 108.7 ?
    C14A C13A H13B . . 108.7 ?
    C12A C13A H13B . . 108.7 ?
    H13A C13A H13B . . 107.6 ?
    C13A C14A N15 . . 110.2(7) ?
    C13A C14A H14A . . 109.6 ?
    N15 C14A H14A . . 109.6 ?
    C13A C14A H14B . . 109.6 ?
    N15 C14A H14B . . 109.6 ?
    H14A C14A H14B . . 108.1 ?
    C13B C12B O11 . . 124(4) ?
    C13B C12B H12C . . 106.4 ?
    O11 C12B H12C . . 106.5 ?
    C13B C12B H12D . . 106.4 ?
    O11 C12B H12D . . 106.5 ?
    H12C C12B H12D . . 106.5 ?
    C12B C13B C14B . . 119(3) ?
    C12B C13B H13C . . 107.6 ?
    C14B C13B H13C . . 107.6 ?
    C12B C13B H13D . . 107.7 ?
    C14B C13B H13D . . 107.6 ?
    H13C C13B H13D . . 107.1 ?
    C13B C14B N15 . . 120(2) ?
    C13B C14B H14C . . 107.3 ?
    N15 C14B H14C . . 107.3 ?
    C13B C14B H14D . . 107.3 ?
    N15 C14B H14D . . 107.3 ?
    H14C C14B H14D . . 106.9 ?
    C14B N15 Cu2 . . 118.6(8) ?
    C14A N15 Cu2 . . 120.6(3) ?
    C14B N15 H15A . . 131(4) ?
    C14A N15 H15A . . 112(4) ?
    Cu2 N15 H15A . . 100(4) ?
    C14B N15 H15B . . 91(3) ?
    C14A N15 H15B . . 111(3) ?
    Cu2 N15 H15B . . 104(3) ?
    H15A N15 H15B . . 109(4) ?
loop_
    _geom_torsion_atom_site_label_1
    _geom_torsion_atom_site_label_2
    _geom_torsion_atom_site_label_3
    _geom_torsion_atom_site_label_4
    _geom_torsion_site_symmetry_1
    _geom_torsion_site_symmetry_2
    _geom_torsion_site_symmetry_3
    _geom_torsion_site_symmetry_4
    _geom_torsion
    _geom_torsion_publ_flag
    Cu2 O11 C12A C13A . . . . 35.5(16) ?
    Cu2 O11 C12A C13A 7_556 . . . -161.6(6) ?
    O11 C12A C13A C14A . . . . -62.3(15) ?
    C12A C13A C14A N15 . . . . 71.6(13) ?
    Cu2 O11 C12B C13B . . . . -11(6) ?
    Cu2 O11 C12B C13B 7_556 . . . 161(3) ?
    O11 C12B C13B C14B . . . . 46(6) ?
    C12B C13B C14B N15 . . . . -59(5) ?
    C13B C14B N15 Cu2 . . . . 34(3) ?
    C13A C14A N15 Cu2 . . . . -50.0(9) ?
_shelx_space_group_comment
;
The symmetry employed for this shelxl refinement is uniquely defined
by the following loop, which should always be used as a source of
symmetry information in preference to the above space-group names.
They are only intended as comments.
;
_shelx_estimated_absorpt_T_min     0.311
_shelx_estimated_absorpt_T_max     0.695
_shelx_hkl_file
;
   1   1 -27  241.45   20.06
   3   1 -27  294.09   18.69
   2   2 -27    8.15   15.14
   2   0 -26    7.00   12.50
   4   0 -26  797.60   28.20
   1   1 -26  125.34   14.04
   3   1 -26   73.72   13.61
   5   1 -26  -24.29   14.44
   2   2 -26  -22.54   13.61
   4   2 -26  172.02   16.26
   1   3 -26  320.27   19.06
   3   3 -26  316.10   17.44
   1   1 -25  421.21   26.66
   3   1 -25  238.48   15.63
   5   1 -25   25.35   12.74
   2   2 -25   19.29   12.70
   4   2 -25  701.53   26.00
   6   2 -25  178.70   18.13
   1   3 -25   -2.91   13.25
   3   3 -25  -11.90   14.44
   5   3 -25  -15.38   13.68
   2   4 -25   55.90   14.54
   4   4 -25  796.42   33.84
   2   0 -24  -22.13   15.27
   4   0 -24 1272.53   50.01
   6   0 -24  342.60   16.20
   1   1 -24   -9.49   16.02
   3   1 -24   37.25   15.99
   5   1 -24   86.57   12.59
   7   1 -24  239.25   16.42
   2   2 -24   -2.62   14.48
   4   2 -24  291.84   18.62
   6   2 -24   40.92   12.61
   1   3 -24   -7.23   13.29
   3   3 -24    1.65   11.66
   5   3 -24  463.57   21.16
   2   4 -24   12.57   10.63
   4   4 -24   -5.53   15.24
   1   5 -24   10.06   14.57
   3   5 -24   12.88   12.36
   1   1 -23  285.77   18.99
   3   1 -23   32.04   12.72
   5   1 -23  419.51   23.97
   7   1 -23  807.69   27.60
   2   2 -23  234.66   13.86
   4   2 -23   -3.51   12.63
   6   2 -23  -22.25   11.84
   1   3 -23  201.89   14.23
   3   3 -23  104.16   13.96
   5   3 -23  105.24   13.09
   7   3 -23  -15.88   15.05
   2   4 -23  204.06   14.59
   4   4 -23  -10.58   10.13
   6   4 -23  -27.95   15.90
   1   5 -23   62.52   12.79
   3   5 -23  313.66   15.04
   2   0 -22 1780.55   57.25
   4   0 -22  303.11   17.85
   6   0 -22   -2.35   14.82
   8   0 -22  243.40   18.20
   1   1 -22    0.14   11.42
   3   1 -22  239.65   16.13
   5   1 -22   12.70   14.74
   7   1 -22   22.25   10.72
   2   2 -22  685.26   25.10
   4   2 -22  384.63   20.52
   6   2 -22  167.63   15.18
   8   2 -22  211.35   15.80
   1   3 -22    4.65   12.62
   3   3 -22  366.91   17.49
   5   3 -22   80.82   13.87
   7   3 -22   49.87   14.63
   2   4 -22  -20.25   11.75
   4   4 -22  157.45   13.94
   6   4 -22  206.04   15.35
   1   5 -22  -12.93   13.04
   3   5 -22   56.09   12.45
   5   5 -22   52.41   14.42
   2   6 -22   94.51   14.86
   4   6 -22    2.09   20.57
   1   1 -21  764.18   23.72
   3   1 -21 2215.78   49.73
   5   1 -21 3205.20   80.56
   7   1 -21  266.88   19.98
   9   1 -21  -20.20   12.40
   2   2 -21  479.67   19.39
   4   2 -21  -14.68   15.07
   6   2 -21  364.73   20.18
   8   2 -21  -37.04   14.58
   1   3 -21  272.05   15.38
   3   3 -21  110.55   12.19
   5   3 -21  392.56   19.48
   7   3 -21  291.96   16.11
   2   4 -21  347.32   17.85
   4   4 -21   -5.23   11.27
   6   4 -21  352.00   17.19
   1   5 -21   -5.28   11.79
   3   5 -21  217.18   14.90
   5   5 -21   54.15   11.83
   2   6 -21   -8.34   10.36
   4   6 -21   16.74   11.45
   1   7 -21  -10.14   22.63
   2   0 -20    9.22    6.76
   4   0 -20  998.30   25.84
   6   0 -20 5079.74  110.65
   8   0 -20 1385.40   36.40
   1   1 -20    8.63    5.59
   3   1 -20  268.09   11.86
   5   1 -20  472.00   19.15
   7   1 -20   20.17   12.92
   9   1 -20  123.64   19.15
   2   2 -20    2.06    8.63
   4   2 -20  402.37   19.49
   6   2 -20 1603.05   50.48
   8   2 -20  436.57   19.26
   1   3 -20   12.29   10.46
   3   3 -20  551.16   23.29
   5   3 -20 1012.12   33.82
   7   3 -20   74.93   17.98
   2   4 -20  239.19   14.68
   4   4 -20   82.05   11.29
   6   4 -20  -28.13   13.26
   8   4 -20   36.34   23.19
   1   5 -20  268.32   16.14
   3   5 -20  266.75   17.26
   5   5 -20  274.74   14.30
   7   5 -20  -14.58   12.99
   2   6 -20   91.19   13.19
   4   6 -20   -6.10   11.52
   1   7 -20  210.83   19.00
   3   7 -20    1.10   16.12
   1   1 -19  703.25   17.95
   3   1 -19    6.74    5.71
   5   1 -19   54.59    9.65
   7   1 -19 1200.10   35.66
   9   1 -19 1095.50   40.67
   2   2 -19    3.18    7.76
   4   2 -19   60.74   11.63
   6   2 -19 1355.18   41.37
   8   2 -19  140.40   17.64
   1   3 -19   -5.78    7.34
   3   3 -19   26.91    9.19
   5   3 -19  290.07   14.76
   7   3 -19  346.54   21.63
   9   3 -19   84.84   22.61
   2   4 -19   47.04   10.64
   4   4 -19  127.68   10.69
   6   4 -19 1348.60   44.67
   8   4 -19  217.94   22.35
   1   5 -19   38.98   11.89
   3   5 -19  198.94   12.39
   5   5 -19  827.60   29.25
   7   5 -19    6.13   13.28
   2   6 -19  321.13   14.00
   4   6 -19   67.69   10.20
   6   6 -19   64.35   16.29
   1   7 -19   41.04   15.48
   3   7 -19  -12.06   11.89
   2   0 -18  426.60   12.77
   4   0 -18  815.87   21.89
   6   0 -18  280.85   11.16
   8   0 -18   -6.45   12.10
  10   0 -18  377.50   27.20
   1   1 -18 1023.54   21.34
   3   1 -18    8.25    2.89
   5   1 -18   73.79    7.41
   7   1 -18   57.11   10.90
   9   1 -18  174.64   14.26
   2   2 -18    1.82    7.42
   4   2 -18  393.93   13.19
   6   2 -18    4.54    9.12
   8   2 -18  122.20   16.14
  10   2 -18  188.70   19.70
   1   3 -18 4689.71   90.22
   3   3 -18  376.17   13.93
   5   3 -18   -9.11   10.64
   7   3 -18  428.44   21.86
   9   3 -18  734.63   37.37
   2   4 -18  421.45   15.82
   4   4 -18   -9.71    9.63
   6   4 -18  342.31   17.85
   8   4 -18  209.43   15.33
   1   5 -18 1110.17   33.56
   3   5 -18  265.62   14.69
   5   5 -18   81.79   13.53
   7   5 -18  207.65   13.88
   2   6 -18  327.40   16.69
   4   6 -18   39.37   10.54
   6   6 -18  234.68   14.75
   1   7 -18   15.19    9.80
   3   7 -18  168.55   14.09
   5   7 -18  288.76   16.53
   2   8 -18  -10.27   17.65
   1   1 -17 6003.75   96.09
   3   1 -17   57.25    3.68
   5   1 -17  671.99   19.99
   7   1 -17  480.49   16.90
   9   1 -17   31.71   14.77
   2   2 -17 2766.66   47.71
   4   2 -17 1751.13   35.61
   6   2 -17   -8.61    8.02
   8   2 -17   12.70   11.48
  10   2 -17  251.16   26.04
   1   3 -17  332.75   11.13
   3   3 -17   51.06    7.76
   5   3 -17  -12.63   10.37
   7   3 -17   33.69   12.62
   9   3 -17  -21.67   18.16
   2   4 -17 2530.90   50.77
   4   4 -17 1581.09   36.93
   6   4 -17  100.11   11.51
   8   4 -17  -29.08   12.63
   1   5 -17  198.55   10.58
   3   5 -17  119.16   10.71
   5   5 -17  409.60   17.01
   7   5 -17   -6.50   13.75
   2   6 -17  267.72   14.97
   4   6 -17  253.34   13.07
   6   6 -17  448.43   18.67
   1   7 -17  345.94   17.23
   3   7 -17   -4.20   13.88
   5   7 -17   41.36   12.70
   2   8 -17  -17.19   15.44
   2   0 -1613007.67  199.34
   4   0 -16 3546.59   63.72
   6   0 -16   -3.63    6.55
   8   0 -16 1319.75   36.03
  10   0 -16  -33.80   22.80
   1   1 -16  203.73    7.11
   3   1 -16  114.12    5.18
   5   1 -16  529.69   14.36
   7   1 -16  433.82   15.25
   9   1 -16   -4.59   13.04
   2   2 -16 4740.29   73.92
   4   2 -16  928.55   20.75
   6   2 -16   71.26    7.35
   8   2 -16  119.56   12.98
  10   2 -16  -18.90   15.60
   1   3 -16 1047.79   22.49
   3   3 -16  137.29    7.82
   5   3 -16 1356.62   33.29
   7   3 -16 1346.43   43.88
   9   3 -16  -16.44   15.59
   2   4 -16   -6.13    6.55
   4   4 -16  154.60    7.52
   6   4 -16   67.73    9.54
   8   4 -16  109.80   19.49
   1   5 -16    1.16    8.46
   3   5 -16  459.61   16.29
   5   5 -16  772.24   27.66
   7   5 -16  761.03   37.22
   9   5 -16   73.25   21.07
   2   6 -16  403.82   16.56
   4   6 -16  374.36   15.21
   6   6 -16  -11.52   15.80
   8   6 -16  235.21   24.42
   1   7 -16  359.41   15.26
   3   7 -16  174.78   13.21
   5   7 -16   21.38   10.82
   2   8 -16   74.98   16.02
   4   8 -16   23.99   16.10
   1   1 -15 1660.43   29.03
   3   1 -15 1656.48   27.88
   5   1 -15 3558.54   61.44
   7   1 -15 2087.75   44.81
   9   1 -15   -9.89   11.36
  11   1 -15   63.02   22.73
   2   2 -15  709.44   14.70
   4   2 -15  538.16   13.58
   6   2 -15  102.71    7.82
   8   2 -15 1932.64   54.02
  10   2 -15  147.19   19.26
   1   3 -15 1930.37   33.37
   3   3 -15  934.34   20.64
   5   3 -15  280.96   11.86
   7   3 -15   65.46    9.80
   9   3 -15   80.26   26.58
   2   4 -15  255.50    9.59
   4   4 -15   38.90    8.02
   6   4 -15  190.61   10.74
   8   4 -15 2105.83   81.61
  10   4 -15  261.70   16.00
   1   5 -15  784.97   21.32
   3   5 -15   35.16    9.45
   5   5 -15  359.70   14.41
   7   5 -15  368.67   22.74
   9   5 -15   72.50   19.83
   2   6 -15   31.36    9.52
   4   6 -15  204.94   11.51
   6   6 -15   52.39   14.49
   8   6 -15  137.78   22.56
   1   7 -15  127.64   13.75
   3   7 -15  -11.19   12.20
   5   7 -15  138.98   16.32
   7   7 -15  193.06   24.37
   2   8 -15   71.43   12.07
   4   8 -15  267.51   15.96
   1   9 -15   22.00   21.80
   2   0 -14 2548.22   38.65
   4   0 -14   -5.56    5.27
   6   0 -14  464.50   11.86
   8   0 -14 5654.89   94.59
  10   0 -14 1161.57   59.09
   1   1 -14   38.38    3.36
   3   1 -14  140.07    5.44
   5   1 -14  238.00    8.12
   7   1 -14   89.62    8.31
   9   1 -14  149.33   12.25
  11   1 -14  141.53   19.76
   2   2 -14 3006.91   45.11
   4   2 -14  275.90    8.35
   6   2 -14  279.93    9.98
   8   2 -14 1405.45   40.86
  10   2 -14  244.03   19.18
   1   3 -14  646.07   13.98
   3   3 -14 1190.66   24.93
   5   3 -14  157.64    8.42
   7   3 -14   92.20   10.04
   9   3 -14  717.44   29.95
   2   4 -14 1477.03   31.19
   4   4 -14 1432.69   30.89
   6   4 -14  237.46   11.43
   8   4 -14    3.99   12.36
  10   4 -14  -20.78   15.39
   1   5 -14   18.35    6.70
   3   5 -14   19.11    7.41
   5   5 -14    2.19    8.81
   7   5 -14    1.68   11.75
   9   5 -14  193.24   19.57
   2   6 -14  123.49    9.06
   4   6 -14  368.28   14.36
   6   6 -14    3.86   14.52
   8   6 -14  353.59   25.31
   1   7 -14  343.31   14.34
   3   7 -14   61.36   11.09
   5   7 -14   60.45   12.57
   7   7 -14  132.46   20.75
   2   8 -14   17.05   13.04
   4   8 -14   22.15   12.39
   6   8 -14   -2.86   14.56
   1   9 -14   98.31   21.51
   3   9 -14   40.03   26.69
   1   1 -13 9524.10  126.16
   3   1 -13 9816.66  125.48
   5   1 -13  115.91    6.11
   7   1 -13   11.20    6.63
   9   1 -13 1279.14   37.37
  11   1 -13  819.16   34.06
   2   2 -13 1065.62   19.15
   4   2 -13 1178.99   20.35
   6   2 -13  421.56   12.76
   8   2 -13  405.43   16.44
  10   2 -13   42.17   14.27
   1   3 -13 1352.99   22.94
   3   3 -13 1083.22   19.83
   5   3 -13  642.36   15.86
   7   3 -13  313.04   14.06
   9   3 -13  379.39   22.75
  11   3 -13   10.50   21.30
   2   4 -13  949.96   20.54
   4   4 -13  395.07   12.04
   6   4 -13  106.41    8.51
   8   4 -13  166.78   11.53
  10   4 -13  -26.21   15.34
   1   5 -13   14.04    3.49
   3   5 -13   93.88    6.85
   5   5 -13  738.01   20.65
   7   5 -13  636.37   25.25
   9   5 -13   20.20   12.72
   2   6 -13  309.26   11.15
   4   6 -13   73.29    6.98
   6   6 -13   -9.39   10.35
   8   6 -13   54.36   14.31
   1   7 -13  243.78   11.65
   3   7 -13  585.11   20.26
   5   7 -13  -19.40   12.88
   7   7 -13   10.07   16.46
   2   8 -13    8.20   10.37
   4   8 -13  261.05   13.51
   6   8 -13   25.31   13.30
   1   9 -13   -1.90   21.88
   3   9 -13   16.24   15.12
   2   0 -12  474.55   10.29
   4   0 -1212627.21  153.29
   6   0 -12 4789.00   69.79
   8   0 -12  275.23    9.67
  10   0 -12    6.00   17.83
   1   1 -12 1840.28   28.02
   3   1 -12 1662.42   24.13
   5   1 -12   62.47    4.73
   7   1 -12  171.45    7.80
   9   1 -12   -8.18    7.79
  11   1 -12   74.46   18.21
   2   2 -12  649.78   12.58
   4   2 -12 3848.52   51.95
   6   2 -12 1713.91   31.90
   8   2 -12  653.06   20.96
  10   2 -12  208.61   25.04
   1   3 -12 8681.29  121.80
   3   3 -12 9609.57  128.95
   5   3 -12   42.45    4.65
   7   3 -12  187.59    9.84
   9   3 -12   -8.29   14.38
  11   3 -12  231.71   29.40
   2   4 -12  961.90   19.73
   4   4 -12  148.13    6.53
   6   4 -12   36.50    7.57
   8   4 -12  413.57   17.38
  10   4 -12  283.96   16.02
   1   5 -12 1877.90   35.23
   3   5 -12 2216.02   43.14
   5   5 -12   73.81    6.59
   7   5 -12    4.64    9.34
   9   5 -12  -14.53   15.89
   2   6 -12  210.58    8.13
   4   6 -12  960.47   23.63
   6   6 -12  248.31   11.57
   8   6 -12   85.08   14.43
   1   7 -12   33.36    7.73
   3   7 -12   -1.20    7.46
   5   7 -12  104.86   11.08
   7   7 -12   83.71   13.72
   2   8 -12  -12.04   10.21
   4   8 -12  161.30   14.50
   6   8 -12   11.63   14.15
   1   9 -12  -24.50   17.30
   3   9 -12   28.45   14.45
   1   1 -11  282.17    6.87
   3   1 -11 1149.64   17.19
   5   1 -11 1324.30   21.48
   7   1 -11 3600.31   60.55
   9   1 -11 2890.64   57.06
  11   1 -11   -3.44   14.61
   2   2 -11  316.65    8.15
   4   2 -11 5670.73   70.57
   6   2 -11 2022.19   35.15
   8   2 -11   28.00    6.78
  10   2 -11  219.22   17.44
   1   3 -11  495.53    9.73
   3   3 -11  165.03    5.39
   5   3 -11  196.30    6.64
   7   3 -11   92.38    6.01
   9   3 -11  504.87   21.45
  11   3 -11  125.71   21.46
   2   4 -11  360.94    7.51
   4   4 -11 5665.85   82.78
   6   4 -11 1502.22   30.91
   8   4 -11   62.74    9.33
  10   4 -11  163.33   13.47
   1   5 -11  477.56   12.09
   3   5 -11  883.12   20.13
   5   5 -11   61.19    6.09
   7   5 -11  654.28   22.15
   9   5 -11   12.05   13.78
   2   6 -11 1290.53   28.99
   4   6 -11  726.55   15.95
   6   6 -11  138.84    9.51
   8   6 -11  130.87   23.18
   1   7 -11  195.52   10.08
   3   7 -11  474.28   14.02
   5   7 -11   -2.39    7.86
   7   7 -11  155.66   14.29
   2   8 -11  713.15   21.31
   4   8 -11  -19.22   11.64
   6   8 -11   -6.45   14.45
   1   9 -11  -13.45   12.57
   3   9 -11   -1.84   12.50
   5   9 -11  -16.30   17.09
   2   0 -10 1959.33   31.11
   4   0 -10 3626.57   47.03
   6   0 -10  736.31   13.67
   8   0 -10  409.42   11.26
  10   0 -10 3163.85   90.71
  12   0 -10  366.10   26.30
   1   1 -10   85.94    3.61
   3   1 -10  100.61    3.61
   5   1 -10  118.74    5.05
   7   1 -10 1257.66   24.65
   9   1 -10  323.62   12.23
  11   1 -10   -3.19   16.85
   2   2 -10  551.55   10.37
   4   2 -10  805.08   12.66
   6   2 -10  122.19    5.65
   8   2 -10  174.27    7.30
  10   2 -10  877.27   33.21
   1   3 -10  248.60    5.76
   3   3 -10  595.47   10.64
   5   3 -10  155.81    4.84
   7   3 -10 2686.27   51.36
   9   3 -10 1037.31   35.63
  11   3 -10   73.80   17.09
   2   4 -10  497.46   10.07
   4   4 -10  193.17    5.59
   6   4 -10  345.48   10.15
   8   4 -10  115.99    9.52
  10   4 -10  -13.36   10.93
   1   5 -10 1601.79   30.07
   3   5 -10  847.98   17.34
   5   5 -10  930.43   19.10
   7   5 -10  923.20   26.35
   9   5 -10  509.40   24.65
   2   6 -10  376.09   11.71
   4   6 -10  400.72   11.35
   6   6 -10  269.23   10.55
   8   6 -10  -12.83   16.10
   1   7 -10  683.26   18.85
   3   7 -10 1780.06   36.77
   5   7 -10  561.13   17.84
   7   7 -10   -1.77   12.12
   2   8 -10   -0.72    8.38
   4   8 -10    5.37   12.48
   6   8 -10  -13.69   12.76
   1   9 -10   43.24   13.60
   3   9 -10  450.09   20.34
   5   9 -10   43.60   14.90
   1   1  -9 2217.58   32.24
   3   1  -9   56.69    3.05
   5   1  -9  120.83    4.29
   7   1  -9 2184.93   37.64
   9   1  -9   59.31    6.82
  11   1  -9  290.41   25.86
   2   2  -9 9889.19  127.86
   4   2  -9  621.94   10.62
   6   2  -9   73.20    4.29
   8   2  -9   68.30    4.29
  10   2  -9 1172.80   41.72
   1   3  -9  365.84    7.05
   3   3  -9 1724.06   24.61
   5   3  -9  204.50    5.95
   7   3  -9   -2.66    3.92
   9   3  -9  120.47   13.00
  11   3  -9   27.55   14.48
   2   4  -9 7039.89   96.65
   4   4  -9  930.27   15.76
   6   4  -9   22.34    3.17
   8   4  -9  354.50   14.09
  10   4  -9 1309.36   47.61
   1   5  -9  322.26    9.85
   3   5  -9 1534.87   26.82
   5   5  -9  188.21    6.62
   7   5  -9  684.99   19.90
   9   5  -9  555.63   30.96
   2   6  -9  695.94   14.73
   4   6  -9  750.97   16.23
   6   6  -9  496.04   13.73
   8   6  -9  217.42   16.01
   1   7  -9  190.69    8.62
   3   7  -9  290.76    8.03
   5   7  -9  125.33    8.60
   7   7  -9   40.92   12.19
   2   8  -9   45.20    8.30
   4   8  -9  248.47   12.26
   6   8  -9  492.17   27.30
   1   9  -9   84.54   16.44
   3   9  -9   77.49    9.63
   5   9  -9  -18.15   13.83
   2  10  -9    5.30   17.30
   2   0  -814415.19  174.82
   4   0  -8 4298.48   52.39
   6   0  -8  304.10    7.02
   8   0  -8   22.53    4.36
  10   0  -8  625.93   26.40
  12   0  -8    5.20   15.50
   1   1  -8  660.53   11.20
   3   1  -8 2902.17   36.59
   5   1  -8 1769.33   23.24
   7   1  -8   78.01    4.72
   9   1  -8   33.50    4.88
  11   1  -8   33.80   15.07
   2   2  -8 9875.05  129.63
   4   2  -8 3205.32   39.37
   6   2  -8    3.24    3.79
   8   2  -8   18.38    2.37
  10   2  -8   49.17   13.37
  12   2  -8  -16.59   22.14
   1   3  -8  124.30    3.65
   3   3  -812120.29  156.27
   5   3  -8 9152.11  112.98
   7   3  -8    3.44    4.61
   9   3  -8   -1.83    9.83
  11   3  -8  322.12   20.56
   2   4  -8   29.70    2.77
   4   4  -8  585.50   10.75
   6   4  -8 1427.81   25.63
   8   4  -8   21.73    6.71
  10   4  -8   61.04   14.48
   1   5  -8   -0.32    3.70
   3   5  -8 1319.25   21.25
   5   5  -8 1715.24   30.19
   7   5  -8  106.50    7.72
   9   5  -8  126.95   14.67
   2   6  -8 1468.09   26.27
   4   6  -8   -3.06    4.01
   6   6  -8  903.99   20.82
   8   6  -8   -0.95   13.23
  10   6  -8  113.04   20.55
   1   7  -8  209.94    7.31
   3   7  -8   30.61    5.47
   5   7  -8    3.09    6.65
   7   7  -8  238.99   15.02
   9   7  -8  266.58   24.79
   2   8  -8  453.50   14.63
   4   8  -8   51.45   10.45
   6   8  -8   -1.71   11.99
   1   9  -8  100.14   13.70
   3   9  -8   38.81   14.77
   5   9  -8    0.55   16.04
   2  10  -8    0.20   10.30
   1   1  -7  659.63   11.10
   3   1  -724156.42  311.23
   5   1  -716828.10  192.03
   7   1  -7  289.74    6.93
   9   1  -7  313.94   11.06
  11   1  -7  -10.15   15.76
   2   2  -7 6300.39   77.23
   4   2  -7   86.41    3.04
   6   2  -7 4235.22   59.82
   8   2  -7  562.78   12.89
  10   2  -7   -5.50   11.91
  12   2  -7  -39.86   18.78
   1   3  -7  882.65   15.15
   3   3  -7 2446.51   31.03
   5   3  -7 1209.58   17.23
   7   3  -7  377.16    9.56
   9   3  -7   61.23   11.88
  11   3  -7   -4.21   15.08
   2   4  -7 2453.30   36.26
   4   4  -7   11.94    3.70
   6   4  -7 3340.31   49.40
   8   4  -7  614.51   19.32
  10   4  -7   19.88   14.69
   1   5  -7 1703.28   27.10
   3   5  -7  112.83    4.18
   5   5  -7  344.51    8.39
   7   5  -7  403.52   13.12
   9   5  -7  421.61   23.94
   2   6  -7   13.29    4.08
   4   6  -7  115.03    4.88
   6   6  -7  192.07    7.65
   8   6  -7  167.08   15.54
  10   6  -7  231.96   19.50
   1   7  -7    1.54    4.94
   3   7  -7  631.27   13.91
   5   7  -7  775.35   18.00
   7   7  -7  -12.41   11.42
   9   7  -7   10.03   14.17
   2   8  -7  647.99   17.61
   4   8  -7  111.31   10.38
   6   8  -7   74.58   11.61
   1   9  -7  140.97   16.51
   3   9  -7   31.64   13.97
   5   9  -7   20.10   12.12
   2  10  -7   36.37   13.69
   2   0  -6  873.56   12.82
   4   0  -6 6349.74   71.40
   6   0  -621860.51  265.05
   8   0  -6 1692.76   26.48
  10   0  -6  148.77   14.51
  12   0  -6   89.20   14.80
   1   1  -6 2165.60   32.29
   3   1  -6  345.93    5.85
   5   1  -6 1253.06   17.07
   7   1  -6   22.33    2.66
   9   1  -6  534.97   14.24
  11   1  -6   96.72   17.16
   2   2  -6  492.81    7.15
   4   2  -6 3003.79   37.72
   6   2  -6 8233.12  100.66
   8   2  -6  833.08   17.14
  10   2  -6  286.35   15.87
  12   2  -6  -10.89   18.95
   1   3  -6 1400.26   20.46
   3   3  -6 3753.80   48.49
   5   3  -6 5329.11   62.57
   7   3  -6    2.10    3.77
   9   3  -6 1193.20   36.52
  11   3  -6  309.47   18.45
   2   4  -6 2988.80   41.89
   4   4  -6 1305.64   19.75
   6   4  -6   -0.67    3.72
   8   4  -6    8.70    6.93
  10   4  -6  102.20   16.70
   1   5  -6    7.66    3.12
   3   5  -6  298.06    6.59
   5   5  -6  124.72    4.40
   7   5  -6  152.19    7.98
   9   5  -6  311.79   14.73
   2   6  -6  939.66   17.03
   4   6  -6  142.51    5.34
   6   6  -6  750.79   16.81
   8   6  -6  202.90   14.31
  10   6  -6  -20.41   15.48
   1   7  -6  636.29   14.80
   3   7  -6    9.96    4.94
   5   7  -6  391.58   13.15
   7   7  -6   36.46   11.58
   9   7  -6  -19.61   16.39
   2   8  -6   12.38    6.45
   4   8  -6   12.69    8.57
   6   8  -6  155.09   14.09
   8   8  -6   49.44   12.84
   1   9  -6  226.10   14.99
   3   9  -6   12.59   10.42
   5   9  -6  182.47   14.01
   2  10  -6  151.07   14.98
   1   1  -514044.61  206.42
   3   1  -5 7512.53   83.85
   5   1  -5  628.05    9.82
   7   1  -5 1303.03   18.88
   9   1  -5 3272.31   65.15
  11   1  -5 1046.07   35.61
   2   2  -5 3279.94   40.50
   4   2  -5  656.50    9.41
   6   2  -5 1963.85   25.66
   8   2  -5  430.63   12.30
  10   2  -5   25.04   13.21
  12   2  -5  464.15   24.04
   1   3  -5   25.33    2.00
   3   3  -5 2138.16   26.52
   5   3  -5 3181.95   37.41
   7   3  -5  937.18   17.87
   9   3  -5  182.15   12.45
  11   3  -5   96.88   14.37
   2   4  -5   20.59    2.88
   4   4  -5   58.13    3.02
   6   4  -5 1281.26   21.06
   8   4  -5  186.46   10.93
  10   4  -5   48.02   12.46
   1   5  -5 3504.57   51.03
   3   5  -5   42.40    3.02
   5   5  -5 1808.90   27.95
   7   5  -5   30.85    6.49
   9   5  -5  385.60   18.52
  11   5  -5    0.30   34.00
   2   6  -5 1021.23   15.77
   4   6  -5  196.49    5.96
   6   6  -5   36.40    5.94
   8   6  -5    7.03   11.97
  10   6  -5  -26.28   13.65
   1   7  -5  898.28   21.58
   3   7  -5    1.93    4.91
   5   7  -5  273.02   11.40
   7   7  -5   -5.73   11.80
   9   7  -5  134.41   13.25
   2   8  -5 1191.97   31.70
   4   8  -5  396.38   14.74
   6   8  -5   21.19   12.42
   8   8  -5   69.31   13.09
   1   9  -5    8.65   11.82
   3   9  -5   41.43   15.32
   5   9  -5  115.58   13.70
   2  10  -5   31.20   13.05
   4  10  -5   16.01   16.81
   2   0  -4 5470.49   66.64
   4   0  -412575.77  137.58
   6   0  -4  925.30   11.24
   8   0  -4  223.55    5.97
  10   0  -4  943.24   28.67
  12   0  -4 1706.20   45.20
   1   1  -4 8833.76  117.39
   3   1  -4 2247.18   26.91
   5   1  -4  172.37    3.68
   7   1  -4   37.98    2.57
   9   1  -4  256.48    8.91
  11   1  -4   28.02   16.47
   2   2  -4 3875.52   46.86
   4   2  -4 6977.42   77.20
   6   2  -4 1639.09   22.96
   8   2  -4    2.12    5.58
  10   2  -4  373.33   15.02
  12   2  -4  432.23   23.95
   1   3  -416816.45  264.55
   3   3  -4 2589.44   33.04
   5   3  -4 1187.79   16.01
   7   3  -4  306.12    8.45
   9   3  -4  487.07   16.99
  11   3  -4   51.13   12.88
   2   4  -4  268.21    5.39
   4   4  -4    6.27    2.71
   6   4  -4 1443.93   23.56
   8   4  -4  598.15   17.89
  10   4  -4   58.82   14.33
   1   5  -4 4762.09   69.74
   3   5  -4 2056.76   27.49
   5   5  -4  244.67    6.82
   7   5  -4   58.81    5.79
   9   5  -4  179.32   12.76
  11   5  -4   -7.94   30.68
   2   6  -4  519.83   10.36
   4   6  -4  776.70   16.01
   6   6  -4  218.97    8.68
   8   6  -4  238.31   13.02
  10   6  -4  -20.73   12.73
   1   7  -4   25.89    6.10
   3   7  -4  311.23   10.44
   5   7  -4 1129.23   29.19
   7   7  -4  197.89   14.33
   9   7  -4  -24.18   12.50
   2   8  -4   49.84    6.78
   4   8  -4  222.92   11.67
   6   8  -4    4.47   10.53
   8   8  -4    9.28   12.60
   1   9  -4   60.07   12.61
   3   9  -4   -6.18   12.94
   5   9  -4  332.91   15.39
   2  10  -4  -24.29   14.93
   4  10  -4  -14.09   16.08
   1   1  -324024.47  377.36
   3   1  -3  682.99    8.98
   5   1  -3 7475.36   82.97
   7   1  -3 3438.87   48.56
   9   1  -3    1.03    5.47
  11   1  -3    3.08   14.63
   2   2  -312586.53  161.80
   4   2  -317377.60  214.51
   6   2  -3  492.30    8.66
   8   2  -3  784.50   17.68
  10   2  -3   17.42   10.09
  12   2  -3  142.26   15.58
   1   3  -3  553.12    9.68
   3   3  -3  122.53    2.97
   5   3  -3  544.80    8.81
   7   3  -3  165.73    5.83
   9   3  -3   86.56   10.61
  11   3  -3  154.86   16.61
   2   4  -3 5879.86   73.90
   4   4  -310283.07  138.31
   6   4  -3 1013.90   17.64
   8   4  -3  101.85    7.21
  10   4  -3   47.12   15.11
   1   5  -3 2132.87   32.91
   3   5  -3 1080.90   15.42
   5   5  -3  235.80    6.54
   7   5  -3  137.74    7.33
   9   5  -3  206.81   15.46
  11   5  -3  165.75   20.89
   2   6  -3  883.54   17.13
   4   6  -3  818.24   16.45
   6   6  -3  653.16   17.16
   8   6  -3  189.36   13.66
  10   6  -3   12.02   13.47
   1   7  -3  458.80   12.11
   3   7  -3   58.95    4.10
   5   7  -3  502.86   15.90
   7   7  -3  341.67   15.69
   9   7  -3  -12.89   11.82
   2   8  -3    5.27    8.81
   4   8  -3   83.89   10.21
   6   8  -3  109.88   13.13
   8   8  -3  310.09   16.87
   1   9  -3    2.89   12.12
   3   9  -3  -21.57   11.25
   5   9  -3   -9.92   10.91
   2  10  -3  -21.35   12.93
   4  10  -3   -2.63   13.01
   2   0  -2  339.72    4.95
   4   0  -212873.18  149.22
   6   0  -2  641.07    9.06
   8   0  -2 3792.41   59.24
  10   0  -2  417.83   15.37
  12   0  -2   20.20   11.70
   1   1  -2  596.14    7.98
   3   1  -2   90.72    1.99
   5   1  -2 1229.41   16.03
   7   1  -2 1139.44   18.34
   9   1  -2   -5.22    4.86
  11   1  -2   -0.79   13.94
   2   2  -2 1823.32   24.84
   4   2  -2 3153.99   38.36
   6   2  -2  121.83    4.25
   8   2  -2  755.49   16.87
  10   2  -2  224.53   11.76
  12   2  -2   80.79   16.42
   1   3  -2  186.29    3.83
   3   3  -2  268.02    4.78
   5   3  -2 9605.10  122.45
   7   3  -2 6153.03   92.69
   9   3  -2  116.26   10.71
  11   3  -2   -3.14   14.28
   2   4  -2   26.82    2.31
   4   4  -2 1289.20   20.33
   6   4  -2   20.66    3.77
   8   4  -2  515.89   14.44
  10   4  -2   -4.46   13.38
   1   5  -2  361.46    8.00
   3   5  -2  613.38   11.21
   5   5  -2 2835.40   48.23
   7   5  -2 1461.70   33.13
   9   5  -2   80.34   13.04
  11   5  -2   17.00   18.53
   2   6  -2  143.83    5.53
   4   6  -2 1438.30   28.43
   6   6  -2    0.02    5.93
   8   6  -2  791.29   30.26
  10   6  -2    6.61   14.41
   1   7  -2 1649.76   33.68
   3   7  -2  843.09   20.53
   5   7  -2  134.41    8.35
   7   7  -2    5.71   11.25
   9   7  -2   67.19   14.20
   2   8  -2   78.17    7.56
   4   8  -2   85.24    9.86
   6   8  -2   -0.85   12.27
   8   8  -2   73.48   14.03
   1   9  -2  563.66   25.27
   3   9  -2  223.26   12.21
   5   9  -2   -7.06   10.46
   2  10  -2   -0.46   12.87
   4  10  -2   12.13   12.34
   1   1  -1 3387.74   43.47
   3   1  -1    7.37    0.95
   5   1  -1 1551.71   18.85
   7   1  -1 2874.01   38.46
   9   1  -1   50.36    4.45
  11   1  -1  505.23   21.70
   2   2  -1  474.25    7.40
   4   2  -1 4531.48   58.16
   6   2  -1   57.55    3.06
   8   2  -1 3045.69   54.14
  10   2  -1  533.23   18.26
  12   2  -1   10.68   12.74
   1   3  -1 3480.67   51.73
   3   3  -1  523.73    8.57
   5   3  -1   74.21    2.67
   7   3  -1   62.57    4.41
   9   3  -1   -4.46    7.63
  11   3  -1   -7.06   12.43
   2   4  -1  535.48    8.58
   4   4  -1   90.16    3.31
   6   4  -1  623.29   12.46
   8   4  -1 2635.87   52.15
  10   4  -1  438.14   21.00
   1   5  -1 3636.87   58.38
   3   5  -1 1676.92   27.68
   5   5  -1   89.64    4.15
   7   5  -1  200.25    7.97
   9   5  -1   64.59   11.74
  11   5  -1  109.69   18.38
   2   6  -1  442.59   11.22
   4   6  -1 1211.08   26.13
   6   6  -1  746.80   18.46
   8   6  -1  332.23   17.49
  10   6  -1   64.23   16.17
   1   7  -1  309.77   10.19
   3   7  -1   54.42    6.19
   5   7  -1  329.02   13.24
   7   7  -1  224.19   14.05
   9   7  -1  -14.01   13.14
   2   8  -1  289.66   13.95
   4   8  -1 1334.54   35.20
   6   8  -1  319.29   15.65
   8   8  -1  -17.89   13.14
   1   9  -1   86.36   12.77
   3   9  -1   53.29   12.16
   5   9  -1   -3.09   10.42
   2  10  -1  -23.04   14.55
   4  10  -1   35.70   13.60
   2   0   0 7099.08   82.42
   4   0   0  344.55    4.86
   6   0   0    1.85    2.10
   8   0   0 3718.41   61.53
  10   0   0  682.94   19.19
  12   0   0    7.00   15.10
   1   1   0  841.12   12.42
   3   1   0 2358.98   27.77
   5   1   0   47.24    2.02
   7   1   0   33.99    3.17
   9   1   0   82.87    4.68
  11   1   0  180.46   11.82
   0   2   041249.26 1312.43
   2   2   0 1044.55   15.26
   4   2   0  324.15    5.14
   6   2   0   88.52    3.52
   8   2   0 1431.28   25.57
  10   2   0  157.37   13.55
  12   2   0   -6.77   14.76
   1   3   0 3812.73   56.69
   3   3   0 4239.18   58.68
   5   3   0    8.10    2.30
   7   3   0  299.94    8.17
   9   3   0  152.83    9.12
  11   3   0  521.00   18.00
   0   4   0  127.26    5.18
   2   4   0  267.95    6.09
   4   4   0 2275.99   33.65
   6   4   0  603.73   12.09
   8   4   0   -4.39    7.34
  10   4   0   89.78   15.76
   1   5   0 1058.19   18.43
   3   5   0 1350.74   22.61
   5   5   0  553.98   11.19
   7   5   0  214.11    8.34
   9   5   0  263.21   13.70
  11   5   0  238.70   21.56
   0   6   0 4530.61  100.77
   2   6   0  117.77    5.52
   4   6   0  542.94   14.03
   6   6   0  156.61    7.58
   8   6   0  138.39   13.36
  10   6   0   72.29   15.01
   1   7   0   39.49    4.73
   3   7   0   28.54    8.61
   5   7   0  343.43   13.62
   7   7   0  667.07   24.82
   9   7   0  100.49   13.97
   0   8   0  472.80   21.28
   2   8   0   69.47   10.92
   4   8   0   24.36   11.12
   6   8   0  -10.38   11.50
   8   8   0   11.30   14.41
   1   9   0  153.64   13.74
   3   9   0  106.82   13.72
   5   9   0   22.70   11.37
   0  10   0   -4.00   19.60
   2  10   0   -4.81   12.65
   4  10   0  134.34   16.20
   1   1   127985.81  506.17
   3   1   125677.38  496.54
   5   1   1 1482.00   18.43
   7   1   1  457.66    8.48
   9   1   1  202.11    7.58
  11   1   1  534.17   20.44
   0   2   118866.84  433.36
   2   2   1   31.33    1.51
   4   2   1 3232.13   39.33
   6   2   1 5544.72   69.68
   8   2   1    4.33    4.75
  10   2   1  132.27   12.44
  12   2   1   46.86   15.97
   1   3   1 5536.84   79.51
   3   3   1 1747.95   25.61
   5   3   1 1088.14   16.11
   7   3   1 1287.72   24.28
   9   3   1  149.41   10.21
  11   3   1   20.52   13.72
   0   4   114194.19  222.84
   2   4   1  300.51    6.51
   4   4   1 1095.50   17.80
   6   4   1 2587.35   41.77
   8   4   1   48.29    7.46
  10   4   1  -12.33   15.60
   1   5   1  134.54    4.10
   3   5   1 1675.77   31.12
   5   5   1   -1.13    3.55
   7   5   1  758.79   21.75
   9   5   1    8.41   11.37
  11   5   1   73.81   22.43
   0   6   1  175.30    6.59
   2   6   1    6.76    4.36
   4   6   1    0.28    5.55
   6   6   1   61.26    5.10
   8   6   1  121.62   14.24
  10   6   1   96.73   16.60
   1   7   1  605.48   17.54
   3   7   1  861.26   24.10
   5   7   1   53.93    8.68
   7   7   1  168.24   15.33
   9   7   1  -19.06   11.57
   0   8   1  141.54    7.08
   2   8   1   -3.35    6.01
   4   8   1  268.66   13.07
   6   8   1   82.84   13.04
   8   8   1   68.03   16.43
   1   9   1  116.29   14.15
   3   9   1   34.68   13.07
   5   9   1   93.71   13.73
   0  10   1  108.50   11.20
   2  10   1    1.92   14.53
   4  10   1    1.94   13.81
   0   0   2  413.36    5.60
   2   0   2 1869.48   21.48
   4   0   2 3721.61   40.32
   6   0   216261.57  232.84
   8   0   2 1445.76   26.63
  10   0   2   25.02   11.59
  12   0   2   64.20   11.30
   1   1   2 2481.32   34.57
   3   1   2 3732.48   44.55
   5   1   2   14.31    1.45
   7   1   2  397.05    7.28
   9   1   2  100.49    6.63
  11   1   2    3.39   12.70
   0   2   2 5434.11   79.79
   2   2   2 2372.43   32.34
   4   2   2 4471.08   55.20
   6   2   2 6087.04   74.65
   8   2   2 1205.57   22.30
  10   2   2   -0.26   10.68
  12   2   2    0.02   17.57
   1   3   2 5033.84   73.00
   3   3   2 7256.30  102.00
   5   3   2    3.67    2.08
   7   3   2 2258.09   35.90
   9   3   2  787.90   21.25
  11   3   2   -9.84   15.31
   0   4   2 6971.56  100.32
   2   4   2 2826.92   42.09
   4   4   2   40.15    3.61
   6   4   2   47.08    2.10
   8   4   2  450.76   14.97
  10   4   2  298.88   17.92
   1   5   2 1886.26   30.95
   3   5   2 1535.80   25.49
   5   5   2  141.48    4.80
   7   5   2  181.24    8.42
   9   5   2  127.05   12.38
   0   6   2 2903.52   54.16
   2   6   2  725.47   14.80
   4   6   2  320.04   10.44
   6   6   2  781.03   20.87
   8   6   2   16.61   12.32
  10   6   2  145.07   15.30
   1   7   2  193.84    8.67
   3   7   2   51.89    7.11
   5   7   2    6.97    8.40
   7   7   2   54.04   14.27
   9   7   2  -20.71   13.29
   0   8   2    3.56    7.21
   2   8   2   97.09    8.87
   4   8   2  234.46   13.22
   6   8   2  183.49   13.31
   8   8   2  -14.15   15.83
   1   9   2  -14.29   14.02
   3   9   2  132.74   15.46
   5   9   2  -13.75   11.40
   0  10   2  235.06   23.24
   2  10   2  277.02   20.06
   4  10   2   22.46   12.57
   1   1   3 1098.39   16.00
   3   1   3  405.35    6.11
   5   1   3  196.01    3.38
   7   1   3 8305.43  109.17
   9   1   3 2350.97   45.95
  11   1   3   26.92   13.56
   0   2   3 3981.05   58.82
   2   2   3 1120.53   15.49
   4   2   3 2856.21   36.30
   6   2   3 4456.99   53.75
   8   2   3   30.74    4.24
  10   2   3  352.49   14.85
  12   2   3    5.86   18.14
   1   3   3 1650.99   25.46
   3   3   3  984.39   16.04
   5   3   3  252.24    4.61
   7   3   3 1009.51   17.47
   9   3   3  221.66    8.66
  11   3   3   95.11   14.15
   0   4   3 1185.87   20.57
   2   4   3  104.99    3.86
   4   4   3 2012.74   31.43
   6   4   3 2181.71   31.47
   8   4   3    7.88    8.24
  10   4   3  260.62   17.23
   1   5   3   40.87    2.55
   3   5   3 2610.50   40.62
   5   5   3  303.13    6.96
   7   5   3   21.60    6.28
   9   5   3   32.29   12.10
   0   6   3 2055.52   40.92
   2   6   3 1616.28   26.76
   4   6   3  436.01   11.60
   6   6   3   14.31    6.38
   8   6   3   -8.81   12.47
  10   6   3   -8.50   18.31
   1   7   3   88.21    5.68
   3   7   3  195.52   11.29
   5   7   3    4.52    8.78
   7   7   3  233.31   16.64
   9   7   3  129.43   15.74
   0   8   3  578.05   17.57
   2   8   3  797.93   26.27
   4   8   3   -2.29   10.21
   6   8   3  165.46   13.33
   8   8   3  -13.05   14.90
   1   9   3   47.65   11.97
   3   9   3   78.71   15.79
   5   9   3   50.25   15.61
   0  10   3  122.57   19.70
   2  10   3  150.08   17.45
   4  10   3  -40.04   22.12
   0   0   4 1478.71   23.29
   2   0   448357.12  878.02
   4   0   4  333.79    5.14
   6   0   4  118.26    3.07
   8   0   4  969.65   18.49
  10   0   4 1636.35   49.42
  12   0   4  220.20   13.90
   1   1   4 1208.29   16.89
   3   1   4  769.23   10.71
   5   1   4  172.99    3.37
   7   1   4  516.64    9.42
   9   1   4  197.28    6.56
  11   1   4   10.08   14.33
   0   2   4    8.02    1.07
   2   2   4 4152.10   58.20
   4   2   4   33.10    1.79
   6   2   4   86.74    3.11
   8   2   4  701.25   14.57
  10   2   4  724.03   22.33
   1   3   4 8093.83  115.93
   3   3   4  321.58    6.39
   5   3   4    3.94    2.06
   7   3   4 2415.13   32.59
   9   3   4 1039.29   26.10
  11   3   4  -14.70   12.82
   0   4   4   12.74    2.72
   2   4   4 2283.75   35.29
   4   4   4   20.68    1.90
   6   4   4  715.54   12.37
   8   4   4  312.12   12.07
  10   4   4  -26.06   13.37
   1   5   4 5214.61   79.51
   3   5   4  437.23    8.87
   5   5   4  239.76    7.61
   7   5   4  376.41   10.70
   9   5   4  101.76   13.77
   0   6   4  122.53    4.91
   2   6   4 3729.26   58.47
   4   6   4   -3.79    5.29
   6   6   4  300.07   12.50
   8   6   4    3.41   12.83
  10   6   4   92.80   19.02
   1   7   4  646.02   15.41
   3   7   4 1449.39   35.44
   5   7   4  498.49   17.31
   7   7   4   -7.86   13.51
   9   7   4   -7.11   15.23
   0   8   4    3.37    7.44
   2   8   4  208.47   12.18
   4   8   4   -4.39   11.39
   6   8   4  -11.71   14.09
   1   9   4    8.58   12.39
   3   9   4  475.23   26.79
   5   9   4  121.53   13.59
   0  10   4   47.56   17.85
   2  10   4   34.63   20.38
   1   1   510115.96  131.42
   3   1   5 3786.56   46.65
   5   1   5 2118.00   25.92
   7   1   5  126.71    3.36
   9   1   5   -4.58    4.25
  11   1   5  178.83   12.75
   0   2   5   16.59    1.84
   2   2   518001.53  275.36
   4   2   5  139.98    3.57
   6   2   5   28.76    2.32
   8   2   5   29.38    4.01
  10   2   5  270.78   12.44
   1   3   5  569.01   10.09
   3   3   5  129.94    3.77
   5   3   5   65.56    3.01
   7   3   5  498.76    8.91
   9   3   5  162.17    9.32
  11   3   5   47.97   13.55
   0   4   5 2674.82   41.79
   2   4   519146.90  338.75
   4   4   5 1204.08   19.92
   6   4   5   87.74    3.35
   8   4   5   23.10    6.66
  10   4   5  293.19   16.37
   1   5   5  663.48   13.16
   3   5   5 1958.41   33.12
   5   5   5 1373.89   28.86
   7   5   5  147.53    8.32
   9   5   5  137.62   10.58
   0   6   5  940.64   20.79
   2   6   5 1600.93   30.89
   4   6   5  544.50   14.07
   6   6   5  488.42   14.81
   8   6   5  187.05   14.89
   1   7   5  353.32    9.90
   3   7   5  399.96   15.50
   5   7   5  206.14   11.96
   7   7   5   12.90   14.14
   0   8   5  211.18   10.85
   2   8   5   -9.30   11.94
   4   8   5  228.65   12.63
   6   8   5  491.78   25.24
   1   9   5    1.41   13.12
   3   9   5   -0.61   14.81
   5   9   5  -20.99   12.95
   0  10   5  -32.08   18.46
   2  10   5   64.89   16.61
   0   0   6 6434.43   89.21
   2   0   640044.45  737.57
   4   0   6 4258.40   51.68
   6   0   6   85.91    2.76
   8   0   6 1111.52   18.90
  10   0   6   -2.19   11.75
   1   1   6  988.62   14.29
   3   1   6 3484.50   38.54
   5   1   6 2697.06   32.67
   7   1   6   78.59    3.36
   9   1   6    3.03    5.07
  11   1   6  -16.51    9.68
   0   2   6  528.19    9.66
   2   2   610072.71  134.24
   4   2   6  581.60    9.66
   6   2   6   97.39    3.73
   8   2   6  458.67   10.68
  10   2   6  -11.46   13.07
   1   3   6  346.01    7.52
   3   3   6 8596.42  118.44
   5   3   6 6214.83   84.55
   7   3   6  180.90    5.33
   9   3   6   35.21    7.57
  11   3   6  -13.29   13.25
   0   4   6  121.49    3.36
   2   4   6   26.61    2.35
   4   4   6   20.46    3.62
   6   4   6  108.85    3.71
   8   4   6   13.92    6.27
  10   4   6   33.29   12.03
   1   5   6  412.22    9.27
   3   5   6 2962.83   51.67
   5   5   6 1727.31   33.31
   7   5   6  530.15   17.29
   9   5   6   96.33   11.15
   0   6   6  106.25    5.11
   2   6   6 1850.70   35.25
   4   6   6   40.06    4.65
   6   6   6  136.94    7.50
   8   6   6   94.75   15.11
   1   7   6 1289.31   28.26
   3   7   6  113.93    7.12
   5   7   6   -0.53    8.80
   7   7   6  233.78   18.88
   0   8   6   60.71    8.28
   2   8   6  240.82   13.63
   4   8   6   -5.16   11.68
   6   8   6   13.37   15.99
   1   9   6  312.99   19.35
   3   9   6   -4.28   14.33
   5   9   6    4.04   19.67
   0  10   6   -0.73   13.73
   2  10   6   15.81   17.96
   1   1   7   64.41    2.05
   3   1   7 8849.39  111.16
   5   1   7 9158.59  108.62
   7   1   7  104.44    3.56
   9   1   7  203.62    8.79
  11   1   7   70.28   12.55
   0   2   7 1117.38   17.15
   2   2   7   51.05    2.17
   4   2   7   66.23    2.95
   6   2   7 2391.80   33.25
   8   2   7 1460.07   24.63
  10   2   7   16.13   11.49
   1   3   7 4258.18   62.56
   3   3   7 1531.25   22.53
   5   3   7  563.06   10.02
   7   3   7   -5.32    3.58
   9   3   7    7.19    7.68
  11   3   7   -7.17   13.25
   0   4   7  250.32    6.01
   2   4   7   56.45    3.77
   4   4   7   79.42    4.43
   6   4   7 1598.73   27.18
   8   4   7 1413.59   35.61
  10   4   7   99.97   12.63
   1   5   7 3766.04   59.89
   3   5   7    8.78    5.04
   5   5   7  603.39   11.33
   7   5   7   61.94    9.16
   9   5   7  115.24   14.47
   0   6   7   61.60    4.36
   2   6   7  430.74   13.33
   4   6   7  543.61   18.33
   6   6   7  230.01   11.22
   8   6   7  196.11   15.21
   1   7   7  121.77    4.65
   3   7   7   90.03    9.77
   5   7   7  216.01   11.74
   7   7   7   -4.86   13.82
   0   8   7   31.64    8.46
   2   8   7  302.86   13.82
   4   8   7  162.87   13.17
   6   8   7   -9.77   15.09
   1   9   7  165.39   13.58
   3   9   7   18.86   14.22
   5   9   7  -27.34   19.96
   0  10   7  -19.61   12.95
   2  10   7   75.12   19.71
   0   0   8 2410.72   36.44
   2   0   8 2589.80   36.71
   4   0   8    1.67    2.68
   6   0   8 2808.84   37.48
   8   0   8  990.12   17.82
  10   0   8   -9.25   12.15
   1   1   8 2951.08   39.01
   3   1   8   83.91    3.07
   5   1   8  453.68    7.52
   7   1   8   39.80    3.52
   9   1   8  217.03    9.07
  11   1   8   59.54   12.94
   0   2   8 4068.02   59.20
   2   2   8 6019.90   77.07
   4   2   8 1311.87   19.70
   6   2   8 1449.39   22.03
   8   2   8  531.88   12.72
  10   2   8    2.98   10.38
   1   3   8 4574.00   61.37
   3   3   8  330.92    6.20
   5   3   8  581.54   10.65
   7   3   8    6.80    3.60
   9   3   8 1116.48   27.58
  11   3   8  362.76   21.83
   0   4   8   71.49    4.01
   2   4   8 2661.15   42.34
   4   4   8 2054.47   33.17
   6   4   8   -2.24    4.06
   8   4   8   -9.09    7.66
  10   4   8   -8.66   12.36
   1   5   8  273.19    7.82
   3   5   8  160.91    8.33
   5   5   8   -1.68    4.84
   7   5   8  120.70   10.16
   9   5   8  289.60   10.60
   0   6   8  193.58    7.43
   2   6   8  578.13   17.32
   4   6   8  920.08   25.05
   6   6   8  136.73   10.29
   8   6   8   85.45   12.70
   1   7   8  327.59    9.92
   3   7   8    6.68   14.65
   5   7   8  328.05   15.03
   7   7   8  123.53   11.44
   0   8   8  185.47   10.00
   2   8   8   50.23   12.80
   4   8   8   -1.39   14.85
   6   8   8   44.24   13.73
   1   9   8  183.40   13.37
   3   9   8   -6.95   12.60
   5   9   8  156.01   21.07
   0  10   8   26.82   13.88
   2  10   8  207.31   32.80
   1   1   923525.22  352.35
   3   1   911552.97  148.22
   5   1   9  317.14    6.06
   7   1   9   -3.42    4.34
   9   1   9 1028.15   22.27
  11   1   9  245.67   15.95
   0   2   9 4416.43   61.50
   2   2   9    2.96    2.82
   4   2   9 1724.53   27.00
   6   2   9  500.04    9.49
   8   2   9   51.73    4.41
  10   2   9   -3.50   10.09
   1   3   9 1777.31   26.05
   3   3   9 1505.41   22.68
   5   3   9 1150.48   19.14
   7   3   9  178.99    6.24
   9   3   9  108.03   10.06
   0   4   9 2111.03   36.03
   2   4   9    6.00    2.91
   4   4   9 1756.79   31.88
   6   4   9   58.87    5.66
   8   4   9   -8.60    9.10
  10   4   9   33.13   13.59
   1   5   9 1253.72   24.66
   3   5   9   45.94    5.70
   5   5   9 1182.49   25.45
   7   5   9  239.07   11.11
   9   5   9   -7.38    9.36
   0   6   9  184.96    7.81
   2   6   9  249.59    8.69
   4   6   9   -3.08    6.03
   6   6   9   -1.49   10.48
   8   6   9   50.15   12.16
   1   7   9  613.32   18.59
   3   7   9  196.62   13.96
   5   7   9   74.16   11.86
   7   7   9  -14.94   11.82
   0   8   9   56.06    9.20
   2   8   9   63.30   10.99
   4   8   9   98.67   16.37
   6   8   9   40.67   13.47
   1   9   9   11.98   10.89
   3   9   9   31.48   14.32
   5   9   9  -23.70   21.80
   0  10   9  -46.76   21.43
   0   0  10   12.07    4.38
   2   0  1013312.22  182.35
   4   0  1022459.91  429.72
   6   0  10  569.93   10.25
   8   0  10  239.95    6.92
  10   0  10   77.72   14.36
   1   1  10 2303.65   32.01
   3   1  10 1438.39   22.23
   5   1  10  287.58    6.16
   7   1  10  183.21    5.64
   9   1  10  -15.01    9.98
  11   1  10   -0.93   16.73
   0   2  10   21.92    2.14
   2   2  10 2427.06   38.16
   4   2  10 6746.57   98.10
   6   2  10  173.09    5.67
   8   2  10  238.29    8.57
  10   2  10   64.62   11.73
   1   3  10 6491.63   88.16
   3   3  10 3381.10   49.12
   5   3  10  516.79   10.79
   7   3  10  299.25    8.29
   9   3  10   13.10    8.95
   0   4  10  676.35   13.17
   2   4  10    7.24    3.02
   4   4  10   -0.19    5.32
   6   4  10   72.23    6.27
   8   4  10  261.07   12.11
  10   4  10   26.53   14.79
   1   5  10 2237.95   39.43
   3   5  10  696.03   16.37
   5   5  10    7.84    7.96
   7   5  10   15.79   10.60
   9   5  10  -11.97   10.64
   0   6  10  238.04    8.81
   2   6  10  218.84    7.90
   4   6  10  916.35   27.63
   6   6  10   -4.80   11.03
   8   6  10   44.46   12.01
   1   7  10    3.99    6.32
   3   7  10   -4.55   12.45
   5   7  10  132.38   13.84
   7   7  10   40.96   12.27
   0   8  10    6.06   10.49
   2   8  10   21.41   14.57
   4   8  10  180.34   15.82
   6   8  10   -4.07   15.30
   1   9  10   34.37   12.70
   3   9  10  -21.24   13.68
   1   1  11  596.92   10.42
   3   1  11    7.19    3.31
   5   1  11 3642.64   52.48
   7   1  11 1433.83   26.14
   9   1  11  349.47   15.55
   0   2  11  801.94   13.79
   2   2  11 1271.69   21.59
   4   2  11 2724.78   44.58
   6   2  11   64.06    5.73
   8   2  11  233.14    8.26
  10   2  11   68.06   11.58
   1   3  11  153.00    4.62
   3   3  11  687.74   12.72
   5   3  11  525.72   11.90
   7   3  11   96.37    6.81
   9   3  11  114.23   10.43
   0   4  11   41.08    3.69
   2   4  11 2056.33   33.06
   4   4  11 3230.85   55.40
   6   4  11  187.32    8.01
   8   4  11    9.46   11.64
  10   4  11   32.90   17.70
   1   5  11 1318.36   24.52
   3   5  11  823.50   17.86
   5   5  11   89.86    8.38
   7   5  11  207.82   12.83
   9   5  11  -20.96   10.85
   0   6  11 1043.43   25.97
   2   6  11  421.08   12.08
   4   6  11  266.68   12.72
   6   6  11   40.73   12.34
   8   6  11   31.86   13.28
   1   7  11  168.31    8.40
   3   7  11   26.61   10.08
   5   7  11  146.98   16.52
   7   7  11  106.13   12.54
   0   8  11  983.43   30.50
   2   8  11  111.58   18.38
   4   8  11  -25.06   15.71
   6   8  11    6.30   17.28
   1   9  11  -23.21   13.71
   3   9  11   32.02   12.64
   0   0  12 1041.32   16.74
   2   0  12  328.97    7.19
   4   0  12  565.53    9.26
   6   0  12  230.34    6.36
   8   0  12 1196.87   23.83
  10   0  12  461.90   24.80
   1   1  12   36.67    3.13
   3   1  12   10.39    3.69
   5   1  12  234.48    6.48
   7   1  12  233.44    6.84
   9   1  12    9.49   14.92
   0   2  12  214.15    6.25
   2   2  12   18.31    4.11
   4   2  12   95.31    5.03
   6   2  12   -3.34    5.72
   8   2  12  495.63   14.72
  10   2  12  181.45   13.40
   1   3  12   52.25    3.53
   3   3  12   14.39    4.19
   5   3  12  997.18   22.00
   7   3  12  783.49   18.25
   9   3  12   34.72    8.78
   0   4  12 1258.61   22.76
   2   4  12   -3.45    4.32
   4   4  12  748.19   17.85
   6   4  12   60.47    6.99
   8   4  12    0.31   11.25
   1   5  12  305.31    8.57
   3   5  12  443.10   11.94
   5   5  12  684.37   19.96
   7   5  12  380.25   18.92
   9   5  12   30.94   11.76
   0   6  12  852.32   21.56
   2   6  12   -4.60    4.54
   4   6  12  437.49   16.94
   6   6  12   15.41   12.89
   8   6  12   59.00   12.71
   1   7  12  570.61   16.67
   3   7  12  685.24   24.35
   5   7  12  108.18   17.70
   7   7  12   -7.94   14.06
   0   8  12   25.85   11.83
   2   8  12  -14.74   15.54
   4   8  12  -15.96   13.97
   1   9  12  168.62   19.21
   3   9  12  134.62   15.26
   1   1  13    0.18    2.90
   3   1  13  479.47    9.49
   5   1  13   17.06    4.14
   7   1  13  145.61    7.39
   9   1  13  -12.74   13.93
   0   2  13 8392.33  118.37
   2   2  13 2044.05   34.24
   4   2  13    1.10    5.28
   6   2  13   -3.47    6.15
   8   2  13  654.99   17.98
  10   2  13  131.12   14.34
   1   3  13  115.54    5.56
   3   3  13   15.95    4.78
   5   3  13   -3.01    6.03
   7   3  13   -8.26    7.64
   9   3  13   -6.03   12.47
   0   4  13 4873.78   74.36
   2   4  13 1229.82   25.27
   4   4  13  159.93    7.75
   6   4  13    8.95    7.20
   8   4  13  497.98   22.11
   1   5  13  398.57   10.44
   3   5  13  501.22   15.27
   5   5  13   -2.62   10.35
   7   5  13   91.67   15.11
   0   6  13  291.63   10.36
   2   6  13  281.74    9.48
   4   6  13  720.59   25.66
   6   6  13  246.65   14.61
   8   6  13   45.30   17.45
   1   7  13   11.18   13.72
   3   7  13   92.43   15.80
   5   7  13  -10.58   15.45
   0   8  13  100.71   16.52
   2   8  13  -14.07   19.17
   4   8  13  210.25   17.49
   1   9  13    5.02   14.66
   0   0  1412840.57  165.54
   2   0  14 2695.70   40.36
   4   0  14  271.49    6.60
   6   0  14  487.78   10.99
   8   0  14   45.55    7.91
  10   0  14  -12.50   14.80
   1   1  14  177.40    5.46
   3   1  14  703.98   13.07
   5   1  14  182.05    7.31
   7   1  14    0.79    6.91
   9   1  14  -24.40   11.87
   0   2  14 5200.54   78.37
   2   2  14 1559.46   29.43
   4   2  14   44.27    5.19
   6   2  14   -4.45    7.25
   8   2  14   27.21   10.50
   1   3  14  380.60   10.29
   3   3  14 2512.55   42.08
   5   3  14  893.90   22.29
   7   3  14  -14.91    7.90
   9   3  14    3.22   18.68
   0   4  14   41.04    4.20
   2   4  14   -0.43    5.63
   4   4  14  239.06    9.99
   6   4  14  355.99   15.22
   8   4  14  -14.84   11.23
   1   5  14  426.19   12.89
   3   5  14 1051.28   30.60
   5   5  14  516.54   18.80
   7   5  14   58.62   19.99
   0   6  14  694.31   18.08
   2   6  14   75.16    9.63
   4   6  14  118.97   14.34
   6   6  14  341.66   16.90
   1   7  14   39.27   13.62
   3   7  14    5.35   17.26
   5   7  14   83.45   13.80
   0   8  14  152.16   19.19
   2   8  14   -2.35   13.13
   4   8  14  -14.37   14.91
   1   9  14  -35.41   18.82
   1   1  15 1716.83   28.86
   3   1  15 3944.96   61.78
   5   1  15 1295.48   27.10
   7   1  15   -8.51    7.23
   9   1  15  -18.06   11.08
   0   2  15 1962.71   35.32
   2   2  15  705.77   16.19
   4   2  15  295.52    9.27
   6   2  15 1045.54   25.41
   8   2  15    6.08   10.96
   1   3  15  601.78   14.89
   3   3  15  332.98    9.98
   5   3  15  272.31   10.91
   7   3  15   77.79    9.58
   9   3  15  -14.36   14.56
   0   4  15  672.06   17.77
   2   4  15   32.45    7.56
   4   4  15  538.36   15.72
   6   4  15 1148.43   36.16
   8   4  15   38.16   11.02
   1   5  15   -3.45    5.72
   3   5  15  304.29   14.56
   5   5  15  -15.13   13.32
   7   5  15  161.82   14.70
   0   6  15    1.38    7.61
   2   6  15   99.72   10.42
   4   6  15   53.72   17.09
   6   6  15   92.73   13.53
   1   7  15   17.51   13.74
   3   7  15  229.19   18.41
   5   7  15    1.90   15.69
   0   8  15  141.98   15.15
   2   8  15  174.37   16.28
   4   8  15   -3.03   17.92
   0   0  16  497.67   11.66
   2   0  16  129.76    5.63
   4   0  16 1724.65   29.61
   6   0  16 3471.60   60.00
   8   0  16  346.42   13.38
   1   1  16   -6.95    4.19
   3   1  16  218.51    8.26
   5   1  16   -7.46    7.31
   7   1  16  112.12    7.51
   9   1  16   26.40   12.92
   0   2  16  347.38   10.60
   2   2  16  217.25    8.75
   4   2  16  596.17   14.93
   6   2  16 1067.95   26.68
   8   2  16   70.30   11.51
   1   3  16   67.03    6.34
   3   3  16  455.91   13.02
   5   3  16    1.35    7.75
   7   3  16  323.27   11.65
   0   4  16  485.18   14.50
   2   4  16  778.16   20.94
   4   4  16   54.13   10.72
   6   4  16   -5.44   13.67
   8   4  16  -17.48   12.80
   1   5  16    8.59   10.83
   3   5  16   46.01   11.08
   5   5  16   -5.81   15.23
   7   5  16  103.83   16.29
   0   6  16   83.17   10.68
   2   6  16  147.30   10.54
   4   6  16   32.58   16.49
   6   6  16   94.83   14.32
   1   7  16   46.19   15.70
   3   7  16   37.95   19.33
   5   7  16   -1.72   18.18
   0   8  16   -4.73   17.00
   2   8  16   -6.65   15.62
   1   1  17 1623.23   30.06
   3   1  17    2.04    5.94
   5   1  17  438.06   13.76
   7   1  17  656.79   18.45
   9   1  17  262.33   19.20
   0   2  17   11.75    6.31
   2   2  17  747.48   19.53
   4   2  17   15.31    7.12
   6   2  17   44.61   10.96
   8   2  17  -13.87    9.65
   1   3  17  279.76   10.62
   3   3  17  213.83    9.45
   5   3  17  386.74   13.34
   7   3  17  120.86   14.64
   0   4  17  106.84   10.65
   2   4  17   98.04    9.61
   4   4  17    9.85    9.87
   6   4  17   20.18   15.71
   8   4  17  -25.52   14.34
   1   5  17   -3.84   11.23
   3   5  17  290.25   15.20
   5   5  17  146.35   19.70
   7   5  17  -16.04   14.26
   0   6  17  154.83   12.68
   2   6  17  111.10   17.03
   4   6  17   13.29   16.74
   6   6  17   -0.72   15.72
   1   7  17  122.67   17.13
   3   7  17  -22.09   15.64
   0   8  17  140.53   16.97
   2   8  17  251.69   19.44
   0   0  18   28.53    5.15
   2   0  18 2555.03   44.41
   4   0  18  475.20   12.57
   6   0  18  168.25   11.31
   8   0  18  -13.90    9.30
   1   1  18  195.52    7.66
   3   1  18    3.49    7.08
   5   1  18   19.73    8.52
   7   1  18  -10.71   11.69
   0   2  18  126.48    8.37
   2   2  18 1097.67   28.61
   4   2  18  337.25   13.03
   6   2  18  323.38   12.68
   8   2  18   22.51   12.16
   1   3  18 1554.44   42.63
   3   3  18   -0.18    7.00
   5   3  18   25.42    9.81
   7   3  18   -5.59   11.18
   0   4  18   30.63   12.65
   2   4  18   56.03   12.92
   4   4  18  -10.47   12.86
   6   4  18  175.10   12.55
   1   5  18  527.62   19.28
   3   5  18   56.59   13.54
   5   5  18  -15.94   13.68
   0   6  18    1.27   11.29
   2   6  18  346.79   18.66
   4   6  18    3.89   15.32
   1   7  18   29.47   13.09
   3   7  18  104.21   16.40
   0   8  18   38.53   20.54
   1   1  19  115.83    5.72
   3   1  19  146.57   10.10
   5   1  19 1208.09   30.47
   7   1  19  186.69    9.91
   0   2  19  110.78    8.14
   2   2  19 1641.83   42.66
   4   2  19  393.59   15.90
   6   2  19  -10.30   13.57
   8   2  19  -10.94   13.85
   1   3  19    2.26    9.83
   3   3  19   -8.47    9.20
   5   3  19   58.32   12.67
   7   3  19   36.52   13.75
   0   4  19  372.93   17.24
   2   4  19 1457.14   47.65
   4   4  19  298.89   16.00
   6   4  19  -11.66   10.55
   1   5  19   27.56   13.18
   3   5  19   77.54   17.98
   5   5  19  101.84   16.17
   0   6  19  407.54   18.58
   2   6  19  219.13   21.06
   4   6  19   55.16   15.29
   1   7  19   18.70   11.00
   3   7  19   12.62   16.65
   0   0  20   -5.59    6.34
   2   0  20  549.48   16.82
   4   0  20    1.59   11.54
   6   0  20  257.08   11.77
   1   1  20   13.84    7.38
   3   1  20   64.61   10.80
   5   1  20  216.75   13.13
   7   1  20   -1.30    9.59
   0   2  20   33.54   11.35
   2   2  20  315.71   12.98
   4   2  20   10.18   11.53
   6   2  20   66.47   12.33
   1   3  20   18.90   10.21
   3   3  20  217.56   15.17
   5   3  20  703.51   28.33
   7   3  20   59.48   15.93
   0   4  20  199.55   15.12
   2   4  20  -16.80   15.12
   4   4  20   -3.31   14.81
   6   4  20  -39.74   13.29
   1   5  20  223.53   15.39
   3   5  20  262.30   18.05
   5   5  20  200.96   16.78
   0   6  20  113.00   16.50
   2   6  20   33.35   13.38
   4   6  20   10.71   16.80
   1   7  20  382.02   21.65
   1   1  21    0.84    9.36
   3   1  21  139.92   11.77
   5   1  21  170.19   16.44
   7   1  21  -20.36   10.25
   0   2  21  571.97   22.01
   2   2  21  -10.13   10.51
   4   2  21  -13.70   11.48
   6   2  21   39.51   13.94
   1   3  21  291.12   17.98
   3   3  21   88.02   13.92
   5   3  21  -19.78   12.16
   0   4  21  764.96   27.48
   2   4  21   52.21   15.56
   4   4  21   34.44   11.94
   1   5  21  335.95   19.78
   3   5  21    0.17   12.71
   0   6  21  131.86   14.07
   2   6  21   80.38   17.21
   0   0  22 2309.01   56.03
   2   0  22  409.67   16.22
   4   0  22    3.98   11.56
   6   0  22   66.40   11.30
   1   1  22  309.96   13.99
   3   1  22   35.01   12.85
   5   1  22  -19.97    9.83
   0   2  22 1045.60   32.29
   2   2  22  227.91   12.42
   4   2  22   -5.47   15.70
   6   2  22   -8.04   15.29
   1   3  22 1374.00   42.61
   3   3  22  278.33   18.11
   5   3  22  -27.77   13.73
   0   4  22   25.82   13.48
   2   4  22   99.46   16.83
   4   4  22   81.62   13.62
   1   5  22  187.01   13.69
   3   5  22   53.67   16.14
   0   6  22   45.89   16.23
   2   6  22   -9.38   19.49
   1   1  23 1930.17   57.17
   3   1  23  758.16   25.61
   5   1  23   12.41   12.65
   0   2  23   77.29   12.88
   2   2  23   26.44   15.30
   4   2  23  259.66   14.98
   1   3  23  242.11   16.01
   3   3  23  105.39   11.90
   5   3  23    0.27   15.68
   0   4  23   55.69   12.94
   2   4  23    8.88   13.45
   4   4  23  139.57   17.85
   1   5  23  -15.60   13.66
   3   5  23  -33.07   25.69
   0   6  23  -32.94   20.99
   0   0  24   98.35   16.18
   2   0  24  441.50   24.82
   4   0  24  634.50   24.50
   1   1  24   11.88   15.49
   3   1  24   20.28   13.22
   5   1  24  -40.18   19.83
   0   2  24  180.41   14.46
   2   2  24  306.35   16.99
   4   2  24  304.67   16.92
   1   3  24  217.46   13.30
   3   3  24   70.46   12.35
   0   4  24  180.00   14.99
   2   4  24   33.41   12.58
   1   5  24   29.59   17.77
   1   1  25  187.29   16.17
   3   1  25   30.46   14.18
   0   2  25  -13.21   13.73
   2   2  25  -14.83   12.54
   4   2  25   88.91   15.58
   1   3  25   44.95   13.55
   3   3  25  108.55   15.62
   0   4  25  -10.08   13.86
   0   0  26  302.80   18.80
   2   0  26  288.00   17.70
   1   1  26   16.64   15.85
   3   1  26  -14.53   17.72
   0   2  26   58.20   16.28
   2   2  26   70.42   15.38
   1   3  26   47.61   14.82
   1   1  27  -23.33   16.38
   0   2  27  275.19   25.38
;
_shelx_hkl_checksum     45349
_shelx_res_file
;
TITL ahmedred_a.res in C2/c with merged data and H atoms
    ahmedredfin.res
    created by SHELXL-2018/3 at 15:53:24 on 24-Jan-2024
REM Old TITL Ahmed s third compound with opn
REM SHELXT solution in C2/c: R1 0.169, Rweak 0.000, Alpha 0.028
REM <I/s>   0.051 for  108 systematic absences,  Orientation as input
REM Formula found by SHELXT:  Cu2 O N2 C6
CELL  0.71070   9.6829   8.2557  21.4992   90.000   95.212   90.000
ZERR    4.000   0.0004   0.0004   0.0010    0.000    0.003    0.000
LATT  7
SYMM -X, Y, 1/2-Z
SFAC CU O N C H
UNIT 16 8 24 40 64
HTAB
TEMP 22
SIZE 0.31 0.15 0.08
REM EXTI refinement gave EXTI parameter 2 sigma above zero; not used
EQIV $1 1/2-x, 1/2-y, 1-z,
EQIV $2 3/2-x,y-1/2,1/2-z,
EQIV $3 1-x, y, 1/2-z,
BIND Cu1 Cu1_$3
BIND Cu2 O11_$1
FREE Cu2 Cu2_$1
L.S. 15
BOND $H
FMAP -2
PLAN 20
ACTA
CONF
MPLA 8 O11 O11_$1 N1 N15 Cu2 Cu2_$1 N1_$1 N15_$1 C12A C13A C14A
MPLA 4 O11 C12A C14A N15 Cu2 C13A C13B N1 C1 Cu1
MPLA 4 O11 C12B C14B N15 Cu2 C13A C13B N1 C1 Cu1
MPLA 3 C1 C2_$2 N2 Cu1 CU1_$3 N1 Cu2
WGHT    0.041000    0.370000
FVAR       0.55806   0.74256
CU1   1    0.640773    0.163864    0.290704    11.00000    0.04277    0.04976 =
         0.04780   -0.00198    0.01545   -0.00036
CU2   1    0.272378    0.206016    0.434109    11.00000    0.03929    0.06202 =
         0.03434   -0.00526    0.01053   -0.00205
EXYZ C2 NC2
EXYZ N2 CN2
EADP C2 NC2
EADP N2 CN2
C1    4    0.512028    0.178896    0.351637    11.00000    0.04830    0.04849 =
         0.05083   -0.00658    0.01325   -0.00179
N1    3    0.431923    0.186854    0.387575    11.00000    0.04718    0.07557 =
         0.04393   -0.00811    0.01564   -0.00080
C2    4    0.782100    0.465694    0.239491    10.50000    0.05035    0.04664 =
         0.04910   -0.00302    0.01250    0.00019
N2    3    0.729839    0.353933    0.259121    10.50000    0.04838    0.04261 =
         0.04954   -0.00259    0.01410   -0.00102
NC2   3    0.782100    0.465694    0.239491    10.50000    0.05035    0.04664 =
         0.04910   -0.00302    0.01250    0.00019
CN2   4    0.729839    0.353933    0.259121    10.50000    0.04838    0.04261 =
         0.04954   -0.00259    0.01410   -0.00102
EADP C12A C12B
EADP C14A C14B
O11   2    0.128335    0.237723    0.487353    11.00000    0.03372    0.09412 =
         0.03565   -0.01046    0.00823   -0.00131
PART 1
C12A  4   -0.012906    0.256189    0.472674    21.00000    0.03843    0.09704 =
         0.04830   -0.01828   -0.00205    0.00036
AFIX  23
H12A  5   -0.033862    0.368849    0.463114    21.00000   -1.20000
H12B  5   -0.062111    0.225074    0.508155    21.00000   -1.20000
AFIX   0
C13A  4   -0.062252    0.146514    0.414252    21.00000    0.04140    0.07850 =
         0.05716   -0.00261    0.00006   -0.00803
AFIX  23
H13A  5   -0.040420    0.034439    0.424504    21.00000   -1.20000
H13B  5   -0.162217    0.155092    0.406362    21.00000   -1.20000
AFIX   0
C14A  4    0.003166    0.190686    0.354837    21.00000    0.04902    0.06671 =
         0.04133    0.00651   -0.00456   -0.00368
AFIX  23
H14A  5   -0.004587    0.306501    0.347761    21.00000   -1.20000
H14B  5   -0.045675    0.135899    0.319475    21.00000   -1.20000
AFIX   0
PART 2
C12B  4   -0.024952    0.233717    0.463533   -21.00000    0.03843    0.09704 =
         0.04830   -0.01828   -0.00205    0.00036
AFIX  23
H12C  5   -0.063636    0.137926    0.481483   -21.00000   -1.20000
H12D  5   -0.067645    0.326126    0.482029   -21.00000   -1.20000
AFIX   0
C13B  4   -0.067019    0.233879    0.407667   -21.00000    0.05390    0.09490 =
         0.04594   -0.00187   -0.00680    0.02008
AFIX  23
H13C  5   -0.058832    0.343607    0.392293   -21.00000   -1.20000
H13D  5   -0.165077    0.207764    0.404492   -21.00000   -1.20000
AFIX   0
C14B  4   -0.002656    0.129109    0.366605   -21.00000    0.04902    0.06671 =
         0.04133    0.00651   -0.00456   -0.00368
AFIX  23
H14C  5   -0.050693    0.142574    0.325337   -21.00000   -1.20000
H14D  5   -0.019577    0.018880    0.379565   -21.00000   -1.20000
AFIX   0
PART 0
N15   3    0.147790    0.143891    0.360068    11.00000    0.05929    0.09618 =
         0.03927   -0.01233    0.00554   -0.00914
H15A  5    0.187264    0.182887    0.333868    11.00000    0.12904
H15B  5    0.155973    0.035945    0.358263    11.00000    0.12312
OMIT 0 2 0
HKLF 4
REM  ahmedred_a.res in C2/c with merged data and H atoms
REM wR2 = 0.0742, GooF = S = 1.091, Restrained GooF = 1.091 for all data
REM R1 = 0.0249 for 1501 Fo > 4sig(Fo) and 0.0453 for all 1965 data
REM 124 parameters refined using 0 restraints
END
WGHT      0.0409      0.3717
REM Instructions for potential hydrogen bonds
HTAB C12A N1_$1
HTAB N15 N2_$3
REM Highest difference peak  0.456,  deepest hole -0.416,  1-sigma level  0.077
Q1    1   0.6400  0.2431  0.2913  11.00000  0.05    0.46
Q2    1  -0.0938  0.1599  0.5790  11.00000  0.05    0.43
Q3    1   0.6404  0.4348  0.2902  11.00000  0.05    0.42
Q4    1   0.3273  0.1316  0.4255  11.00000  0.05   -0.42
Q5    1   0.7758  0.3551  0.2537  11.00000  0.05    0.35
Q6    1   0.3147  0.3355  0.3416  11.00000  0.05    0.34
Q7    1   0.3074  0.2303  0.4690  11.00000  0.05   -0.34
Q8    1   0.7201  0.2882  0.2539  11.00000  0.05    0.33
Q9    1  -0.2328 -0.0297  0.4320  11.00000  0.05    0.31
Q10   1   0.2805  0.1402  0.4633  11.00000  0.05   -0.30
Q11   1   0.2042  0.1548  0.4261  11.00000  0.05   -0.29
Q12   1   0.1624  0.2786  0.4662  11.00000  0.05    0.28
Q13   1   0.2206  0.2002  0.4033  11.00000  0.05   -0.27
Q14   1   0.7047  0.4062  0.2576  11.00000  0.05    0.27
Q15   1   0.2783  0.2800  0.4117  11.00000  0.05   -0.27
Q16   1   0.2604  0.3619  0.4320  11.00000  0.05    0.27
Q17   1   0.1376  0.1816  0.4880  11.00000  0.05    0.27
Q18   1   0.6018  0.3078  0.3885  11.00000  0.05   -0.26
Q19   1   0.1152  0.2124  0.4774  11.00000  0.05    0.26
Q20   1   0.6769  0.0773  0.2810  11.00000  0.05   -0.26
;
_shelx_res_checksum     79333
data_2
_audit_creation_method     'SHELXL-2018/3'
_chemical_name_systematic
;
Poly[bis(2-aminopropanol)tetra-\m-cyanido-tricopper(I,II)]
;
_chemical_name_common     ?
_chemical_formula_moiety     'C10 H18 Cu3 N6 O2'
_chemical_formula_sum     'C10 H18 Cu3 N6 O2'
_chemical_formula_iupac     '[Cu3 (C N)4 (C3 H9 N1 O1)2]'
_chemical_formula_weight     444.94
_chemical_melting_point     ?
_space_group_crystal_system     monoclinic
_space_group_name_H-M_alt     'P 21/c'
_space_group_name_Hall     '-P 2ybc'
loop_
    _space_group_symop_operation_xyz
    'x, y, z'
    'x, -y+1/2, z+1/2'
    '-x, -y, -z'
    '-x, y-1/2, -z-1/2'
_cell_length_a     9.3903(4)
_cell_length_b     8.9608(4)
_cell_length_c     9.7986(4)
_cell_angle_alpha     90
_cell_angle_beta     112.134(3)
_cell_angle_gamma     90
_cell_volume     763.74(6)
_cell_formula_units_Z     2
_cell_measurement_reflns_used     1863
_cell_measurement_theta_min     1.0
_cell_measurement_theta_max     25.0
_cell_measurement_temperature     295(2)
_exptl_crystal_description     plate
_exptl_crystal_size_max     0.150
_exptl_crystal_size_mid     0.080
_exptl_crystal_size_min     0.020
_exptl_crystal_density_diffrn     1.935
_exptl_crystal_density_meas     ?
_exptl_crystal_density_method     'not measured'
_exptl_crystal_F_000     446
_exptl_absorpt_coefficient_mu     4.150
_exptl_absorpt_correction_type     refdelf
_exptl_absorpt_process_details
;
(Otwinowski & Minor,1997)
;
_exptl_absorpt_correction_T_min     0.75
_exptl_absorpt_correction_T_max     0.93
_diffrn_ambient_temperature     295(2)
_diffrn_source     'fine-focus sealed tube'
_diffrn_radiation_type     MoK\a
_diffrn_radiation_wavelength     0.7107
_diffrn_radiation_monochromator     graphite
_diffrn_measurement_device_type     'Enraf-Nonius KappaCCD'
_diffrn_measurement_method     'combination of \w and \f scans'
_diffrn_detector_area_resol_mean     9
_diffrn_reflns_number     19192
_diffrn_reflns_av_R_equivalents     0.084
_diffrn_reflns_av_unetI/netI     0.074
_diffrn_reflns_theta_min     2.341
_diffrn_reflns_theta_max     25.016
_diffrn_reflns_theta_full     25.016
_diffrn_measured_fraction_theta_max     1.000
_diffrn_measured_fraction_theta_full     1.000
_diffrn_reflns_limit_h_min     -11
_diffrn_reflns_limit_h_max     10
_diffrn_reflns_limit_k_min     0
_diffrn_reflns_limit_k_max     10
_diffrn_reflns_limit_l_min     0
_diffrn_reflns_limit_l_max     11
_refine_special_details     ?
_reflns_number_total     1350
_reflns_number_gt     855
_reflns_threshold_expression     'I > 2\s(I)'
_refine_ls_structure_factor_coef     Fsqd
_refine_ls_matrix_type     full
_refine_ls_R_factor_all     0.0951
_refine_ls_R_factor_gt     0.0335
_refine_ls_wR_factor_gt     0.0813
_refine_ls_wR_factor_ref     0.1133
_refine_ls_goodness_of_fit_ref     1.155
_refine_ls_restrained_S_all     1.144
_refine_ls_number_reflns     1350
_refine_ls_number_parameters     117
_refine_ls_number_restraints     28
_refine_ls_hydrogen_treatment     mixed
_refine_ls_weighting_scheme     calc
_refine_ls_weighting_details
              'w=1/[\s^2^(Fo^2^)+(0.0480P)^2^+1.2000P] where P=(Fo^2^+2Fc^2^)/3'
_atom_sites_solution_hydrogens     mixed
_atom_sites_solution_primary     heavy
_atom_sites_solution_secondary     difmap
_refine_ls_shift/su_max     0.000
_refine_ls_shift/su_mean     0.000
_refine_diff_density_max     0.836
_refine_diff_density_min     -0.480
_refine_ls_extinction_method     none
_refine_ls_extinction_coef     .
loop_
    _atom_type_symbol
    _atom_type_description
    _atom_type_scat_dispersion_real
    _atom_type_scat_dispersion_imag
    _atom_type_scat_source
    'Cu' 'Cu' 0.3201 1.2651
                         'International Tables Vol C Tables 4.2.6.8 and 6.1.1.4'
    'O' 'O' 0.0106 0.0060
                         'International Tables Vol C Tables 4.2.6.8 and 6.1.1.4'
    'N' 'N' 0.0061 0.0033
                         'International Tables Vol C Tables 4.2.6.8 and 6.1.1.4'
    'C' 'C' 0.0033 0.0016
                         'International Tables Vol C Tables 4.2.6.8 and 6.1.1.4'
    'H' 'H' 0.0000 0.0000
                         'International Tables Vol C Tables 4.2.6.8 and 6.1.1.4'
_computing_data_collection
;
KappaCCD Server Software (Nonius, 1997)
;
_computing_cell_refinement
;
SCALEPACK (Otwinowski & Minor, 1997)
;
_computing_data_reduction
;
DENZO and SCALEPACK (Otwinowski & Minor,1997)
;
_computing_structure_solution
;
SHELXS97 (Sheldrick, 2008)
;
_computing_structure_refinement
;
SHELXL2018 (Sheldrick, 2015<i>b</i>)
;
_computing_molecular_graphics
;
ORTEPIII (Burnett & Johnson, 1996) and ORTEP-3 for Windows (Farrugia,
2012)
;
_computing_publication_material
;
publCIF (Westrip, 2010)
;
loop_
    _atom_site_type_symbol
    _atom_site_label
    _atom_site_fract_x
    _atom_site_fract_y
    _atom_site_fract_z
    _atom_site_U_iso_or_equiv
    _atom_site_adp_type
    _atom_site_calc_flag
    _atom_site_occupancy
    _atom_site_disorder_assembly
    _atom_site_disorder_group
    Cu Cu1 0.45669(8) -0.02366(8) -0.14833(8) 0.0433(3) Uani d 1 . .
    Cu Cu2 0.000000 0.000000 0.000000 0.0405(3) Uani d 1 . .
    C C1 0.2964(7) -0.0113(5) -0.0678(6) 0.0394(13) Uani d 1 . .
    N N1 0.1857(6) -0.0090(5) -0.0474(5) 0.0416(11) Uani d 1 . .
    C C2 0.4991(6) 0.2789(6) -0.2877(6) 0.0482(14) Uani d 0.5 . .
    N N2 0.4823(6) 0.1628(6) -0.2454(6) 0.0425(13) Uani d 0.5 . .
    N C2N 0.4991(6) 0.2789(6) -0.2877(6) 0.0482(14) Uani d 0.5 . .
    C N2C 0.4823(6) 0.1628(6) -0.2454(6) 0.0425(13) Uani d 0.5 . .
    O O11A 0.121(10) 0.212(11) 0.196(7) 0.055(9) Uani d 0.537(8) A 1
    H H11A 0.190(14) 0.272(13) 0.207(16) 0.065 Uiso d 0.537(8) A 1
    C C12A 0.222(2) 0.126(2) 0.325(2) 0.053(3) Uani d 0.463(8) A 1
    H H12A 0.315574 0.094938 0.312100 0.080 Uiso calc 0.463(8) A 1
    H H12B 0.248953 0.182727 0.415081 0.080 Uiso calc 0.463(8) A 1
    C C13A 0.1207(13) -0.0068(11) 0.3227(11) 0.0373(19) Uani d 0.537(8) A 1
    H H13A 0.017617 0.026093 0.312321 0.056 Uiso calc 0.537(8) A 1
    N N14A 0.1135(5) -0.1060(5) 0.1972(5) 0.0448(12) Uani d 0.537(8) A 1
    H H14A 0.064638 -0.190114 0.200746 0.067 Uiso calc 0.537(8) A 1
    H H14B 0.208310 -0.129292 0.204899 0.067 Uiso calc 0.537(8) A 1
    C C15A 0.199(3) -0.092(4) 0.467(4) 0.075(7) Uani d 0.537(8) A 1
    H H15A 0.204104 -0.029338 0.548490 0.113 Uiso calc 0.537(8) A 1
    H H15B 0.140548 -0.180008 0.466991 0.113 Uiso calc 0.537(8) A 1
    H H15C 0.300891 -0.119842 0.476832 0.113 Uiso calc 0.537(8) A 1
    O O11B 0.132(12) 0.213(13) 0.175(8) 0.055(9) Uani d 0.463(8) A 2
    H H11B 0.211(14) 0.232(17) 0.162(16) 0.065 Uiso d 0.463(8) A 2
    C C12B 0.1572(18) 0.137(2) 0.316(2) 0.053(3) Uani d 0.537(8) A 2
    H H12C 0.060844 0.130492 0.330578 0.080 Uiso calc 0.537(8) A 2
    H H12D 0.228706 0.194823 0.396615 0.080 Uiso calc 0.537(8) A 2
    C C13B 0.2200(15) -0.0148(12) 0.3157(13) 0.0373(19) Uani d 0.463(8) A 2
    H H13B 0.312585 -0.002539 0.293205 0.056 Uiso calc 0.463(8) A 2
    N N14B 0.1135(5) -0.1060(5) 0.1972(5) 0.0448(12) Uani d 0.463(8) A 2
    H H14C 0.043546 -0.143775 0.228563 0.067 Uiso calc 0.463(8) A 2
    H H14D 0.165766 -0.182183 0.180980 0.067 Uiso calc 0.463(8) A 2
    C C15B 0.271(3) -0.088(4) 0.464(5) 0.075(7) Uani d 0.463(8) A 2
    H H15D 0.310254 -0.185476 0.458921 0.113 Uiso calc 0.463(8) A 2
    H H15E 0.349447 -0.028548 0.534644 0.113 Uiso calc 0.463(8) A 2
    H H15F 0.184552 -0.096094 0.493930 0.113 Uiso calc 0.463(8) A 2
loop_
    _atom_site_aniso_label
    _atom_site_aniso_U_11
    _atom_site_aniso_U_22
    _atom_site_aniso_U_33
    _atom_site_aniso_U_12
    _atom_site_aniso_U_13
    _atom_site_aniso_U_23
    Cu1 0.0462(5) 0.0420(4) 0.0483(5) -0.0008(3) 0.0252(4) -0.0008(3)
    Cu2 0.0340(6) 0.0501(6) 0.0400(6) 0.0018(4) 0.0168(4) 0.0005(4)
    C1 0.041(3) 0.033(3) 0.053(4) 0.001(2) 0.027(3) 0.005(2)
    N1 0.036(3) 0.049(3) 0.042(3) 0.002(2) 0.018(2) 0.002(2)
    C2 0.044(3) 0.051(4) 0.050(4) 0.000(3) 0.019(3) 0.001(3)
    N2 0.046(3) 0.035(3) 0.047(3) -0.004(2) 0.019(3) 0.004(2)
    C2N 0.044(3) 0.051(4) 0.050(4) 0.000(3) 0.019(3) 0.001(3)
    N2C 0.046(3) 0.035(3) 0.047(3) -0.004(2) 0.019(3) 0.004(2)
    O11A 0.066(10) 0.045(3) 0.059(14) -0.008(6) 0.031(10) 0.004(11)
    C12A 0.058(8) 0.045(4) 0.056(4) 0.002(6) 0.019(6) 0.001(3)
    C13A 0.042(4) 0.040(4) 0.036(3) 0.001(4) 0.022(4) -0.004(3)
    N14A 0.047(3) 0.044(3) 0.043(3) -0.001(2) 0.016(2) -0.002(2)
    C15A 0.10(2) 0.056(5) 0.048(5) -0.001(13) 0.003(15) 0.003(4)
    O11B 0.066(10) 0.045(3) 0.059(14) -0.008(6) 0.031(10) 0.004(11)
    C12B 0.058(8) 0.045(4) 0.056(4) 0.002(6) 0.019(6) 0.001(3)
    C13B 0.042(4) 0.040(4) 0.036(3) 0.001(4) 0.022(4) -0.004(3)
    N14B 0.047(3) 0.044(3) 0.043(3) -0.001(2) 0.016(2) -0.002(2)
    C15B 0.10(2) 0.056(5) 0.048(5) -0.001(13) 0.003(15) 0.003(4)
_geom_special_details
;
 All esds (except the esd in the dihedral angle between two l.s. planes)
 are estimated using the full covariance matrix.  The cell esds are taken
 into account individually in the estimation of esds in distances, angles
 and torsion angles; correlations between esds in cell parameters are only
 used when they are defined by crystal symmetry.  An approximate (isotropic)
 treatment of cell esds is used for estimating esds involving l.s. planes.
;
loop_
    _geom_bond_atom_site_label_1
    _geom_bond_atom_site_label_2
    _geom_bond_site_symmetry_2
    _geom_bond_distance
    _geom_bond_publ_flag
    Cu1 C1 . 1.948(6) ?
    Cu1 C2 4_655 1.973(5) ?
    Cu1 N2 . 1.982(5) ?
    Cu1 C1 3_655 2.502(6) ?
    Cu1 Cu1 3_655 2.7403(14) ?
    Cu2 N1 . 1.969(5) ?
    Cu2 N14B . 2.054(5) ?
    Cu2 N14A . 2.054(5) ?
    Cu2 O11A . 2.64(11) ?
    Cu2 O11B . 2.56(13) ?
    C1 N1 . 1.130(8) ?
    C2 N2 . 1.152(7) ?
    O11A C12A . 1.47(3) ?
    O11A H11A . 0.82(2) ?
    C12A C13A . 1.52(2) ?
    C12A H12A . 0.9700 ?
    C12A H12B . 0.9700 ?
    C13A N14A . 1.497(10) ?
    C13A C15A . 1.53(4) ?
    C13A H13A . 0.9800 ?
    N14A H14A . 0.8900 ?
    N14A H14B . 0.8900 ?
    C15A H15A . 0.9600 ?
    C15A H15B . 0.9600 ?
    C15A H15C . 0.9600 ?
    O11B C12B . 1.47(3) ?
    O11B H11B . 0.82(2) ?
    C12B C13B . 1.49(2) ?
    C12B H12C . 0.9700 ?
    C12B H12D . 0.9700 ?
    C13B C15B . 1.50(4) ?
    C13B N14B . 1.463(13) ?
    C13B H13B . 0.9800 ?
    N14B H14C . 0.8900 ?
    N14B H14D . 0.8900 ?
    C15B H15D . 0.9600 ?
    C15B H15E . 0.9600 ?
    C15B H15F . 0.9600 ?
loop_
    _geom_angle_atom_site_label_1
    _geom_angle_atom_site_label_2
    _geom_angle_atom_site_label_3
    _geom_angle_site_symmetry_1
    _geom_angle_site_symmetry_3
    _geom_angle
    _geom_angle_publ_flag
    C1 Cu1 C2 . 4_655 117.8(2) ?
    C1 Cu1 N2 . . 113.5(2) ?
    C2 Cu1 N2 4_655 . 121.7(2) ?
    C1 Cu1 C1 . 3_655 105.1(2) ?
    C2 Cu1 C1 4_655 3_655 98.19(19) ?
    N2 Cu1 C1 . 3_655 93.39(19) ?
    C1 Cu1 Cu1 . 3_655 61.80(18) ?
    C2 Cu1 Cu1 4_655 3_655 117.51(16) ?
    N2 Cu1 Cu1 . 3_655 109.72(16) ?
    C1 Cu1 Cu1 3_655 3_655 43.34(13) ?
    N1 Cu2 N1 3 . 180.0(2) ?
    N1 Cu2 N14A 3 3 90.66(18) ?
    N1 Cu2 N14A . 3 89.34(18) ?
    N1 Cu2 N14B 3 . 89.34(18) ?
    N1 Cu2 N14B . . 90.66(18) ?
    N1 Cu2 N14A 3 . 89.34(18) ?
    N1 Cu2 N14A . . 90.66(18) ?
    N14A Cu2 N14A 3 . 180.0 ?
    N1 Cu2 O11A 3 . 89(2) ?
    N1 Cu2 O11A . . 91(2) ?
    N14A Cu2 O11A 3 . 106.4(8) ?
    N14A Cu2 O11A . . 73.6(8) ?
    N1 Cu2 O11B 3 . 93(3) ?
    N1 Cu2 O11B . . 87(3) ?
    N14B Cu2 O11B . . 76.5(8) ?
    N1 C1 Cu1 . . 167.2(6) ?
    N1 C1 Cu1 . 3_655 118.0(5) ?
    Cu1 C1 Cu1 . 3_655 74.9(2) ?
    C1 N1 Cu2 . . 176.5(5) ?
    N2 C2 Cu1 . 4_665 176.0(5) ?
    C2 N2 Cu1 . . 172.6(5) ?
    C12A O11A Cu2 . . 102(5) ?
    C12A O11A H11A . . 91(10) ?
    Cu2 O11A H11A . . 132(10) ?
    C13A C12A O11A . . 101(4) ?
    C13A C12A H12A . . 111.5 ?
    O11A C12A H12A . . 111.5 ?
    C13A C12A H12B . . 111.5 ?
    O11A C12A H12B . . 111.5 ?
    H12A C12A H12B . . 109.3 ?
    N14A C13A C12A . . 108.0(10) ?
    N14A C13A C15A . . 108.8(14) ?
    C12A C13A C15A . . 107.4(14) ?
    N14A C13A H13A . . 110.9 ?
    C12A C13A H13A . . 110.9 ?
    C15A C13A H13A . . 110.9 ?
    C13A N14A Cu2 . . 110.2(5) ?
    C13A N14A H14A . . 109.6 ?
    Cu2 N14A H14A . . 109.6 ?
    C13A N14A H14B . . 109.6 ?
    Cu2 N14A H14B . . 109.6 ?
    H14A N14A H14B . . 108.1 ?
    C13A C15A H15A . . 109.5 ?
    C13A C15A H15B . . 109.5 ?
    H15A C15A H15B . . 109.5 ?
    C13A C15A H15C . . 109.5 ?
    H15A C15A H15C . . 109.5 ?
    H15B C15A H15C . . 109.5 ?
    C12B O11B Cu2 . . 99(6) ?
    C12B O11B H11B . . 114(10) ?
    Cu2 O11B H11B . . 106(10) ?
    O11B C12B C13B . . 110(5) ?
    O11B C12B H12C . . 109.6 ?
    C13B C12B H12C . . 109.6 ?
    O11B C12B H12D . . 109.6 ?
    C13B C12B H12D . . 109.6 ?
    H12C C12B H12D . . 108.1 ?
    C15B C13B C12B . . 112.3(18) ?
    C15B C13B N14B . . 113.5(16) ?
    C12B C13B N14B . . 111.1(10) ?
    C15B C13B H13B . . 106.5 ?
    C12B C13B H13B . . 106.5 ?
    N14B C13B H13B . . 106.5 ?
    C13B N14B Cu2 . . 116.5(5) ?
    C13B N14B H14C . . 108.2 ?
    Cu2 N14B H14C . . 108.2 ?
    C13B N14B H14D . . 108.2 ?
    Cu2 N14B H14D . . 108.2 ?
    H14C N14B H14D . . 107.3 ?
    C13B C15B H15D . . 109.5 ?
    C13B C15B H15E . . 109.5 ?
    H15D C15B H15E . . 109.5 ?
    C13B C15B H15F . . 109.5 ?
    H15D C15B H15F . . 109.5 ?
    H15E C15B H15F . . 109.5 ?
loop_
    _geom_torsion_atom_site_label_1
    _geom_torsion_atom_site_label_2
    _geom_torsion_atom_site_label_3
    _geom_torsion_atom_site_label_4
    _geom_torsion_site_symmetry_1
    _geom_torsion_site_symmetry_2
    _geom_torsion_site_symmetry_3
    _geom_torsion_site_symmetry_4
    _geom_torsion
    _geom_torsion_publ_flag
    Cu2 O11A C12A C13A . . . . -42(4) ?
    O11A C12A C13A N14A . . . . 73(4) ?
    O11A C12A C13A C15A . . . . -169(5) ?
    C12A C13A N14A Cu2 . . . . -66.5(10) ?
    C15A C13A N14A Cu2 . . . . 177.3(10) ?
    Cu2 O11B C12B C13B . . . . 46(5) ?
    O11B C12B C13B C15B . . . . 171(5) ?
    O11B C12B C13B N14B . . . . -61(5) ?
    C15B C13B N14B Cu2 . . . . 166.7(14) ?
    C12B C13B N14B Cu2 . . . . 39.0(12) ?
loop_
    _geom_hbond_atom_site_label_D
    _geom_hbond_atom_site_label_H
    _geom_hbond_atom_site_label_A
    _geom_hbond_site_symmetry_A
    _geom_hbond_distance_DH
    _geom_hbond_distance_HA
    _geom_hbond_distance_DA
    _geom_hbond_angle_DHA
    _geom_hbond_publ_flag
    N14A H14A O11A 4_556 0.89 2.48 3.21(11) 140.1 yes
    O11B H11B N2 2 0.82(2) 2.54(13) 3.28(11) 150(13) yes
    C12A H12A C2N 2 0.97 2.54 3.29(2) 134.1 yes
_shelx_space_group_comment
;
The symmetry employed for this shelxl refinement is uniquely defined
by the following loop, which should always be used as a source of
symmetry information in preference to the above space-group names.
They are only intended as comments.
;
_shelx_estimated_absorpt_T_min     0.575
_shelx_estimated_absorpt_T_max     0.922
_shelx_hkl_file
;
   1   0   0  110.62    2.05     1.126
   2   0   0 1345.40   18.48     1.091
   3   0   0 1333.11   21.03     1.045
   4   0   0  771.46   11.88     1.001
   5   0   0    6.76    1.00     0.973
   6   0   0  217.91    4.35     0.974
   7   0   0  125.89    3.48     1.004
   8   0   0    7.13    2.81     1.046
   9   0   0  104.52    5.37     1.058
  10   0   0   -6.19    6.28     0.962
   1   1   0    5.01    0.24     0.892
   2   1   0   47.19    0.89     0.979
   3   1   0    0.74    0.53     0.994
   4   1   0    1.26    0.93     0.983
   5   1   0   14.37    1.14     0.973
   6   1   0   -1.17    1.17     0.981
   7   1   0   -0.86    1.45     1.011
   8   1   0   -1.79    1.79     1.047
   9   1   0   -1.54    3.39     1.052
  10   1   0   -5.73    5.73     0.949
   0   2   0 4282.05   98.77     0.869
   1   2   0   52.26    0.97     0.850
   2   2   0  491.65    6.21     0.909
   3   2   0    7.65    0.61     0.950
   4   2   0  542.32    7.41     0.967
   5   2   0  158.71    2.80     0.977
   6   2   0   39.96    1.73     0.994
   7   2   0  167.64    3.78     1.024
   8   2   0    8.65    2.03     1.052
   9   2   0  110.93    4.78     1.040
  10   2   0   -8.89    9.93     0.916
   1   3   0  367.18    5.06     0.874
   2   3   0   17.07    0.87     0.905
   3   3   0  139.97    2.45     0.942
   4   3   0   73.58    1.61     0.970
   5   3   0   33.51    1.27     0.991
   6   3   0   97.21    2.43     1.014
   7   3   0    7.21    1.89     1.039
   8   3   0   12.26    2.62     1.054
   9   3   0    0.89    4.52     1.017
   0   4   0 1932.87   31.82     0.916
   1   4   0   86.19    1.76     0.913
   2   4   0  698.56    8.92     0.934
   3   4   0    3.52    1.08     0.964
   4   4   0  326.53    5.19     0.991
   5   4   0   35.07    1.70     1.015
   6   4   0   72.46    2.08     1.037
   7   4   0   90.64    2.99     1.053
   8   4   0   -3.86    3.86     1.045
   9   4   0   44.07    5.90     0.974
   1   5   0   71.91    1.67     0.961
   2   5   0   71.86    1.51     0.978
   3   5   0   50.62    1.68     1.001
   4   5   0  169.85    3.33     1.024
   5   5   0  110.43    2.90     1.043
   6   5   0   65.29    2.56     1.056
   7   5   0   55.33    3.59     1.055
   8   5   0   16.63    4.72     1.016
   9   5   0   -2.29    6.09     0.896
   0   6   0  690.59   13.53     1.003
   1   6   0   15.19    1.15     1.012
   2   6   0  243.33    3.92     1.026
   3   6   0   -0.47    1.35     1.042
   4   6   0  156.03    3.49     1.057
   5   6   0   23.75    2.17     1.065
   6   6   0   40.46    2.92     1.061
   7   6   0   30.23    3.77     1.031
   8   6   0   -5.02    5.02     0.949
   1   7   0   12.75    1.24     1.059
   2   7   0   52.17    1.64     1.067
   3   7   0   29.62    2.10     1.074
   4   7   0   75.57    2.77     1.075
   5   7   0   54.85    3.22     1.065
   6   7   0   29.74    3.38     1.034
   7   7   0   25.50    5.38     0.965
   0   8   0  193.14    5.31     1.087
   1   8   0    7.93    1.22     1.087
   2   8   0   27.85    1.76     1.085
   3   8   0   -0.38    2.06     1.078
   4   8   0   25.20    2.78     1.059
   5   8   0    6.89    3.46     1.022
   6   8   0    8.65    6.05     0.953
   1   9   0    6.26    2.04     1.071
   2   9   0   16.15    2.11     1.056
   3   9   0   25.56    3.27     1.029
   4   9   0   28.80    4.02     0.983
   5   9   0   18.92    5.91     0.908
   0  10   0   38.85    5.43     0.983
   1  10   0   23.03    3.67     0.970
   2  10   0   -5.22    5.22     0.940
   3  10   0   -1.67    6.13     0.888
 -10   1   1   34.34    4.94     1.004
  -9   1   1   15.32    2.39     1.062
  -8   1   1   47.79    2.16     1.036
  -7   1   1    6.29    1.43     0.995
  -6   1   1  722.58   11.06     0.972
  -5   1   1  169.32    2.98     0.980
  -4   1   1 1616.31   19.52     1.011
  -3   1   1  165.00    2.21     1.051
  -2   1   1 4576.93   54.89     1.077
  -1   1   1    1.83    0.17     1.053
   0   1   1 2156.67   24.53     1.016
   1   1   1   54.42    0.99     1.043
   2   1   1   23.93    0.83     1.041
   3   1   1  195.52    3.45     1.015
   4   1   1    0.54    0.84     0.987
   5   1   1  562.55    8.24     0.974
   6   1   1   -0.55    1.35     0.988
   7   1   1  488.74    7.88     1.023
   8   1   1   14.05    2.03     1.056
   9   1   1   73.11    3.93     1.033
 -10   2   1   -1.40    5.91     0.986
  -9   2   1   -2.88    2.88     1.063
  -8   2   1   11.58    1.99     1.043
  -7   2   1   15.21    1.65     1.001
  -6   2   1    7.41    1.31     0.975
  -5   2   1   32.65    1.21     0.978
  -4   2   1    1.22    0.68     1.006
  -3   2   1    7.18    0.49     1.040
  -2   2   1    4.45    0.33     1.055
  -1   2   1   34.86    0.63     1.022
   0   2   1   27.86    0.66     0.976
   1   2   1   31.79    0.80     0.977
   2   2   1    2.54    0.64     0.992
   3   2   1   70.75    1.65     0.992
   4   2   1   30.19    1.30     0.984
   5   2   1   -0.73    1.28     0.984
   6   2   1    9.59    1.87     1.001
   7   2   1   -0.52    1.89     1.031
   8   2   1   -2.72    2.72     1.053
   9   2   1   -3.86    3.86     1.013
 -10   3   1    2.81    7.52     0.942
  -9   3   1   13.25    3.97     1.058
  -8   3   1   11.60    2.13     1.056
  -7   3   1    2.05    1.37     1.016
  -6   3   1  525.15    8.08     0.984
  -5   3   1   -0.37    0.86     0.976
  -4   3   1 1204.72   16.45     0.990
  -3   3   1  121.42    2.18     1.009
  -2   3   1  432.32    5.68     1.013
  -1   3   1  253.13    3.79     0.990
   0   3   1 1666.19   22.69     0.963
   1   3   1  184.47    2.99     0.961
   2   3   1  214.46    3.54     0.973
   3   3   1  294.92    4.57     0.984
   4   3   1   27.72    1.20     0.990
   5   3   1  313.10    5.26     0.999
   6   3   1   -0.61    1.58     1.018
   7   3   1  218.09    5.20     1.041
   8   3   1    7.29    3.47     1.045
   9   3   1   54.03    4.94     0.978
  -9   4   1    4.74    5.27     1.036
  -8   4   1   33.22    3.50     1.067
  -7   4   1   17.53    1.51     1.039
  -6   4   1   40.41    1.99     1.004
  -5   4   1   19.87    1.46     0.985
  -4   4   1   11.08    1.28     0.983
  -3   4   1   24.49    1.15     0.989
  -2   4   1   74.93    1.43     0.990
  -1   4   1  245.33    3.93     0.980
   0   4   1   44.12    1.27     0.970
   1   4   1  398.08    6.06     0.971
   2   4   1  191.87    3.29     0.982
   3   4   1  113.20    2.28     0.995
   4   4   1  150.96    2.55     1.006
   5   4   1   10.31    1.16     1.019
   6   4   1   28.67    1.81     1.035
   7   4   1   -0.84    2.30     1.045
   8   4   1   -2.69    4.10     1.024
   9   4   1  -13.19   13.19     0.920
  -9   5   1    0.53    6.18     0.976
  -8   5   1   18.97    3.52     1.064
  -7   5   1   -1.51    2.20     1.063
  -6   5   1  254.34    5.07     1.034
  -5   5   1    7.57    1.51     1.008
  -4   5   1  531.98    8.01     0.995
  -3   5   1   31.13    1.32     0.992
  -2   5   1  443.41    6.48     0.992
  -1   5   1    9.44    0.85     0.990
   0   5   1  864.93   11.24     0.990
   1   5   1   41.84    1.18     0.995
   2   5   1   21.09    0.96     1.006
   3   5   1   85.36    2.10     1.018
   4   5   1   20.13    1.67     1.029
   5   5   1  202.80    4.18     1.039
   6   5   1   -2.10    2.28     1.045
   7   5   1  126.24    4.98     1.036
   8   5   1    1.74    4.90     0.981
  -8   6   1    0.84    5.26     1.021
  -7   6   1   39.89    3.57     1.070
  -6   6   1   12.25    2.23     1.063
  -5   6   1   -1.85    1.85     1.042
  -4   6   1    7.55    1.58     1.025
  -3   6   1   37.90    1.31     1.016
  -2   6   1   37.47    1.41     1.013
  -1   6   1   85.78    1.99     1.015
   0   6   1  306.41    4.45     1.018
   1   6   1  156.18    2.73     1.025
   2   6   1  337.73    5.06     1.034
   3   6   1  153.89    3.28     1.043
   4   6   1   63.67    2.38     1.049
   5   6   1  111.82    3.51     1.050
   6   6   1   15.11    3.34     1.039
   7   6   1    1.47    4.22     1.001
   8   6   1   -7.25    7.25     0.901
  -8   7   1   -7.66    7.66     0.900
  -7   7   1   -3.91    4.38     1.031
  -6   7   1   96.02    4.01     1.069
  -5   7   1   -0.87    2.23     1.069
  -4   7   1  149.71    3.61     1.058
  -3   7   1   -0.65    1.02     1.049
  -2   7   1  100.40    2.34     1.045
  -1   7   1   -0.69    1.31     1.045
   0   7   1  160.64    2.84     1.049
   1   7   1   17.13    1.26     1.053
   2   7   1   16.99    1.25     1.057
   3   7   1   75.25    2.63     1.059
   4   7   1   21.66    2.42     1.054
   5   7   1   51.73    3.44     1.039
   6   7   1   -3.51    3.51     1.003
   7   7   1   44.08    6.03     0.924
  -7   8   1   29.18    7.26     0.898
  -6   8   1   28.86    4.68     1.015
  -5   8   1   13.59    3.10     1.059
  -4   8   1    7.40    3.00     1.070
  -3   8   1   -1.37    1.37     1.070
  -2   8   1    1.35    1.61     1.068
  -1   8   1    1.93    1.65     1.068
   0   8   1   35.89    1.77     1.067
   1   8   1   86.41    2.30     1.066
   2   8   1   41.95    1.84     1.062
   3   8   1   24.47    2.82     1.051
   4   8   1   26.66    3.13     1.029
   5   8   1    2.33    4.45     0.989
   6   8   1    0.26    5.68     0.916
  -5   9   1   -4.28    4.28     0.963
  -4   9   1   13.57    3.60     1.020
  -3   9   1   11.20    2.86     1.045
  -2   9   1   51.67    2.90     1.054
  -1   9   1   19.98    2.44     1.056
   0   9   1   46.90    2.35     1.052
   1   9   1   -0.49    2.14     1.043
   2   9   1   -2.42    2.42     1.026
   3   9   1   -2.74    3.93     0.998
   4   9   1   -0.51    4.49     0.951
   5   9   1   -2.65    6.84     0.876
  -3  10   1    5.03    5.91     0.920
  -2  10   1    5.38    4.73     0.956
  -1  10   1   15.36    3.91     0.969
   0  10   1   58.46    4.25     0.967
   1  10   1   73.11    4.75     0.951
   2  10   1   60.27    4.84     0.919
   3  10   1   38.68    5.66     0.868
 -10   0   2   99.55    5.95     1.029
  -9   0   2    0.76    2.81     1.059
  -8   0   2  128.72    3.77     1.031
  -7   0   2   86.62    2.70     0.995
  -6   0   2  689.99   10.51     0.972
  -5   0   2   -0.61    0.83     0.963
  -4   0   2 1760.23   19.95     0.957
  -3   0   2 1048.76   11.64     0.932
  -2   0   2   64.15    1.11     0.875
  -1   0   2   48.82    1.07     0.844
   0   0   2  129.53    1.99     0.944
   1   0   2 2369.07   27.08     1.024
   2   0   2  863.94   10.50     1.022
   3   0   2 1504.42   21.92     0.991
   4   0   2  112.93    3.00     0.966
   5   0   2 1345.55   21.42     0.967
   6   0   2   10.85    1.55     0.998
   7   0   2  335.98    7.03     1.045
   8   0   2   11.74    2.06     1.070
   9   0   2    7.60    6.16     0.997
 -10   1   2   -2.55    3.58     1.027
  -9   1   2   -2.21    2.23     1.058
  -8   1   2   -1.56    2.36     1.028
  -7   1   2    2.78    1.54     0.993
  -6   1   2    0.25    1.06     0.975
  -5   1   2   24.38    0.87     0.980
  -4   1   2    4.32    0.54     0.996
  -3   1   2   56.84    1.00     1.009
  -2   1   2  115.63    1.60     1.002
  -1   1   2    3.30    0.33     0.992
   0   1   2   84.14    1.10     1.018
   1   1   2  226.70    2.68     1.040
   2   1   2    7.52    0.59     1.028
   3   1   2   14.92    0.96     1.000
   4   1   2   13.00    1.09     0.977
   5   1   2    3.11    1.34     0.976
   6   1   2    0.34    2.04     1.002
   7   1   2   -2.01    2.08     1.042
   8   1   2   -2.73    2.73     1.060
   9   1   2  -14.61   14.61     0.984
 -10   2   2  103.96    6.16     1.014
  -9   2   2    9.41    2.56     1.058
  -8   2   2  263.01    5.49     1.033
  -7   2   2   55.24    1.88     0.997
  -6   2   2 1318.37   17.14     0.980
  -5   2   2   78.29    1.48     0.986
  -4   2   2 1305.40   14.42     1.009
  -3   2   2   82.52    1.39     1.033
  -2   2   2  274.02    3.54     1.039
  -1   2   2   11.43    0.46     1.029
   0   2   2  773.40    7.93     1.022
   1   2   2 1657.66   19.31     1.023
   2   2   2   -0.33    0.63     1.015
   3   2   2  551.90    7.66     0.999
   4   2   2   37.11    1.58     0.986
   5   2   2  405.50    7.22     0.989
   6   2   2   -1.94    1.94     1.012
   7   2   2  164.57    4.18     1.043
   8   2   2   -3.00    3.00     1.047
   9   2   2    6.02    5.73     0.956
 -10   3   2    8.44    6.31     0.983
  -9   3   2   -1.90    2.96     1.056
  -8   3   2    4.51    1.81     1.043
  -7   3   2    5.15    1.72     1.009
  -6   3   2   18.53    1.21     0.987
  -5   3   2    0.93    0.70     0.987
  -4   3   2   92.83    1.60     1.004
  -3   3   2  167.38    2.43     1.023
  -2   3   2    7.46    0.43     1.029
  -1   3   2  252.05    3.17     1.022
   0   3   2   20.68    0.70     1.013
   1   3   2  229.23    3.25     1.010
   2   3   2   79.96    1.61     1.007
   3   3   2   31.25    1.16     1.000
   4   3   2   31.37    1.43     0.997
   5   3   2    0.16    1.56     1.004
   6   3   2   11.99    1.76     1.024
   7   3   2   -1.75    2.37     1.043
   8   3   2   11.07    3.71     1.027
   9   3   2   -6.52    7.19     0.908
 -10   4   2   61.04    7.41     0.919
  -9   4   2   -4.47    4.47     1.043
  -8   4   2  107.98    3.27     1.054
  -7   4   2    7.07    1.16     1.026
  -6   4   2  506.89    7.84     1.001
  -5   4   2    8.52    0.71     0.992
  -4   4   2  406.86    5.09     0.998
  -3   4   2    1.43    0.63     1.009
  -2   4   2  190.47    3.00     1.016
  -1   4   2  128.86    2.07     1.014
   0   4   2  112.33    1.92     1.011
   1   4   2  775.98    9.95     1.010
   2   4   2   16.46    1.02     1.010
   3   4   2  510.48    8.10     1.010
   4   4   2   20.37    1.08     1.012
   5   4   2  319.10    5.11     1.020
   6   4   2    2.70    1.87     1.033
   7   4   2  118.70    4.13     1.036
   8   4   2   -4.82    5.34     0.992
  -9   5   2   -5.36    5.36     1.002
  -8   5   2   -2.47    3.82     1.055
  -7   5   2   -3.64    4.27     1.046
  -6   5   2    4.65    1.24     1.022
  -5   5   2   52.39    1.93     1.007
  -4   5   2  104.54    2.45     1.003
  -3   5   2  249.63    3.82     1.007
  -2   5   2  189.88    3.18     1.013
  -1   5   2  149.59    2.60     1.015
   0   5   2  429.71    5.91     1.017
   1   5   2  141.52    2.44     1.019
   2   5   2   32.95    1.30     1.021
   3   5   2   49.09    1.82     1.024
   4   5   2   -0.04    0.86     1.027
   5   5   2   -1.31    1.31     1.032
   6   5   2   -2.21    2.21     1.034
   7   5   2    8.39    4.34     1.013
   8   5   2   -3.90    5.97     0.932
  -9   6   2   -6.15    6.15     0.904
  -8   6   2   47.99    4.73     1.028
  -7   6   2   -3.16    3.16     1.055
  -6   6   2  191.01    4.88     1.045
  -5   6   2   -1.61    1.61     1.030
  -4   6   2  135.00    2.96     1.021
  -3   6   2   10.42    1.06     1.019
  -2   6   2   43.77    1.42     1.022
  -1   6   2   39.68    1.21     1.026
   0   6   2   32.82    1.33     1.029
   1   6   2  393.25    5.61     1.033
   2   6   2   -0.04    1.27     1.035
   3   6   2  216.25    3.98     1.036
   4   6   2    6.81    1.66     1.036
   5   6   2   88.67    2.78     1.033
   6   6   2   -3.55    3.55     1.016
   7   6   2   48.28    5.37     0.965
  -8   7   2   -6.31    6.34     0.939
  -7   7   2   -4.17    4.17     1.030
  -6   7   2   -2.93    2.93     1.052
  -5   7   2   30.50    2.03     1.050
  -4   7   2   38.51    2.24     1.043
  -3   7   2   75.68    2.14     1.038
  -2   7   2  125.96    2.92     1.038
  -1   7   2  106.75    1.99     1.040
   0   7   2  210.87    3.47     1.043
   1   7   2   74.36    1.82     1.044
   2   7   2   29.13    1.65     1.043
   3   7   2   36.92    1.47     1.040
   4   7   2   -2.52    2.52     1.031
   5   7   2   -3.58    3.58     1.012
   6   7   2   -4.53    4.53     0.969
  -7   8   2   -7.37    7.37     0.930
  -6   8   2   56.99    4.31     1.013
  -5   8   2   -1.82    3.29     1.042
  -4   8   2   66.84    3.52     1.049
  -3   8   2   16.09    1.39     1.049
  -2   8   2   22.65    1.96     1.048
  -1   8   2   -0.07    1.36     1.048
   0   8   2   15.48    1.47     1.046
   1   8   2   63.40    2.22     1.043
   2   8   2    4.51    1.60     1.036
   3   8   2   37.43    2.95     1.022
   4   8   2   -3.33    3.33     0.998
   5   8   2   24.40    4.67     0.955
  -5   9   2   10.81    5.09     0.966
  -4   9   2   26.22    4.30     1.007
  -3   9   2   40.76    3.71     1.024
  -2   9   2   60.11    3.04     1.029
  -1   9   2   74.80    3.15     1.029
   0   9   2   61.88    3.01     1.024
   1   9   2   46.81    3.09     1.013
   2   9   2   16.53    4.21     0.995
   3   9   2    1.70    4.41     0.966
   4   9   2   -5.32    6.14     0.919
  -3  10   2   11.85    5.11     0.920
  -2  10   2    2.48    4.78     0.944
  -1  10   2   -4.38    4.38     0.951
   0  10   2    5.25    3.43     0.945
   1  10   2   -3.41    5.41     0.927
   2  10   2   -5.28    5.28     0.896
 -11   1   3    0.48    6.07     0.891
 -10   1   3  157.79    5.71     1.036
  -9   1   3   -0.18    2.43     1.055
  -8   1   3  219.74    4.49     1.028
  -7   1   3    8.32    1.04     0.996
  -6   1   3  480.09    6.04     0.978
  -5   1   3  300.15    3.68     0.974
  -4   1   3  156.04    2.13     0.973
  -3   1   3  753.21    8.58     0.967
  -2   1   3  283.99    3.56     0.958
  -1   1   3 1034.52   10.91     0.967
   0   1   3  116.81    1.63     0.992
   1   1   3 2852.90   26.39     1.004
   2   1   3  137.72    1.96     0.994
   3   1   3  765.33    9.91     0.977
   4   1   3   -0.12    1.14     0.972
   5   1   3  268.63    5.66     0.989
   6   1   3   12.19    2.09     1.027
   7   1   3   28.01    2.57     1.062
   8   1   3   21.67    3.65     1.042
 -10   2   3   -3.91    3.91     1.025
  -9   2   3   -2.02    3.16     1.053
  -8   2   3    8.20    1.53     1.029
  -7   2   3   13.07    1.14     1.000
  -6   2   3   29.63    1.19     0.985
  -5   2   3  102.80    1.76     0.989
  -4   2   3   76.02    1.50     1.001
  -3   2   3  105.31    1.73     1.012
  -2   2   3   39.43    0.98     1.016
  -1   2   3  287.87    3.49     1.017
   0   2   3   47.19    0.94     1.021
   1   2   3   28.39    0.82     1.018
   2   2   3   40.23    1.20     1.005
   3   2   3   -0.63    0.89     0.990
   4   2   3    9.73    1.46     0.985
   5   2   3    0.79    1.85     1.000
   6   2   3    3.07    2.24     1.030
   7   2   3   -1.27    2.73     1.053
   8   2   3   -2.86    3.91     1.020
 -10   3   3  179.15    8.43     1.000
  -9   3   3   -2.93    2.93     1.051
  -8   3   3  248.32    4.90     1.035
  -7   3   3   12.83    1.30     1.008
  -6   3   3  304.29    4.16     0.992
  -5   3   3    9.84    0.93     0.995
  -4   3   3   60.71    1.31     1.009
  -3   3   3  420.73    5.26     1.023
  -2   3   3    1.53    0.33     1.030
  -1   3   3  923.44   10.20     1.030
   0   3   3   11.03    0.65     1.027
   1   3   3 2006.60   22.87     1.021
   2   3   3  137.49    2.28     1.010
   3   3   3  289.17    4.40     1.000
   4   3   3   17.64    1.57     0.999
   5   3   3  145.21    3.23     1.012
   6   3   3    6.82    2.27     1.033
   7   3   3   46.56    3.06     1.041
   8   3   3   26.55    5.04     0.986
 -10   4   3   -7.24    7.24     0.950
  -9   4   3    1.23    4.18     1.040
  -8   4   3   11.74    1.72     1.043
  -7   4   3   10.34    1.40     1.020
  -6   4   3  117.44    2.21     1.002
  -5   4   3  104.38    1.93     0.999
  -4   4   3   59.88    1.43     1.008
  -3   4   3  227.96    3.32     1.020
  -2   4   3   29.51    1.04     1.028
  -1   4   3   75.28    1.59     1.030
   0   4   3   29.19    1.00     1.027
   1   4   3   16.58    0.95     1.022
   2   4   3   -1.06    1.10     1.016
   3   4   3   29.76    1.39     1.011
   4   4   3   34.75    1.59     1.012
   5   4   3   14.15    1.69     1.022
   6   4   3   28.40    2.48     1.032
   7   4   3    6.06    4.53     1.020
   8   4   3   -0.13    5.71     0.934
  -9   5   3   -0.70    5.05     1.008
  -8   5   3   47.65    3.39     1.044
  -7   5   3   -1.96    2.43     1.034
  -6   5   3   82.90    2.19     1.017
  -5   5   3   67.77    1.62     1.008
  -4   5   3   40.21    1.46     1.010
  -3   5   3  366.36    5.66     1.017
  -2   5   3   17.41    1.16     1.024
  -1   5   3  359.36    5.22     1.028
   0   5   3    0.46    1.02     1.028
   1   5   3  847.07   11.04     1.026
   2   5   3   44.88    1.51     1.022
   3   5   3  179.34    2.94     1.020
   4   5   3   -0.53    1.29     1.021
   5   5   3   83.37    2.84     1.025
   6   5   3   -0.03    3.55     1.021
   7   5   3   19.30    3.75     0.982
  -9   6   3   -0.13    5.77     0.932
  -8   6   3   -3.93    3.93     1.023
  -7   6   3   40.43    2.88     1.041
  -6   6   3   30.35    2.38     1.032
  -5   6   3   93.38    2.76     1.022
  -4   6   3  113.98    2.78     1.018
  -3   6   3   56.39    1.72     1.021
  -2   6   3  146.07    2.90     1.025
  -1   6   3    0.95    1.31     1.028
   0   6   3    7.60    1.14     1.030
   1   6   3   27.89    1.53     1.029
   2   6   3   90.18    2.09     1.027
   3   6   3   18.73    1.48     1.025
   4   6   3   11.30    1.35     1.022
   5   6   3   60.16    3.51     1.015
   6   6   3    7.77    4.44     0.990
   7   6   3   28.26    5.38     0.917
  -8   7   3   31.08    5.94     0.953
  -7   7   3   -4.08    4.08     1.020
  -6   7   3   52.28    3.60     1.035
  -5   7   3    9.20    2.25     1.033
  -4   7   3   12.84    1.50     1.029
  -3   7   3   41.14    1.70     1.028
  -2   7   3   -1.65    1.65     1.029
  -1   7   3  108.30    2.68     1.030
   0   7   3   60.10    1.86     1.031
   1   7   3  249.37    4.60     1.029
   2   7   3   -1.76    1.76     1.025
   3   7   3    6.73    1.65     1.019
   4   7   3   -2.50    2.50     1.008
   5   7   3   13.24    4.21     0.985
   6   7   3    6.03    5.88     0.931
  -7   8   3   36.00    7.10     0.940
  -6   8   3   68.80    5.38     1.002
  -5   8   3   83.47    5.11     1.023
  -4   8   3  116.61    3.57     1.028
  -3   8   3  138.42    3.44     1.028
  -2   8   3   63.09    2.33     1.028
  -1   8   3   43.37    2.18     1.026
   0   8   3   40.59    2.37     1.023
   1   8   3    8.05    1.77     1.018
   2   8   3   -2.05    2.05     1.009
   3   8   3    2.84    3.41     0.994
   4   8   3   -3.83    4.32     0.969
   5   8   3   -0.79    5.37     0.922
  -5   9   3   17.50    5.67     0.959
  -4   9   3   19.88    4.31     0.989
  -3   9   3   14.86    3.48     1.001
  -2   9   3   -2.88    2.88     1.004
  -1   9   3    1.64    2.75     1.002
   0   9   3   -0.96    2.91     0.996
   1   9   3   36.18    3.46     0.984
   2   9   3   -5.33    5.33     0.966
   3   9   3   15.12    5.59     0.938
  -3  10   3   13.89    6.14     0.912
  -2  10   3    2.93    5.78     0.929
  -1  10   3    0.11    4.53     0.932
   0  10   3   -3.94    5.05     0.925
   1  10   3   -7.90    7.90     0.907
 -11   0   4   -2.68    7.55     0.920
 -10   0   4  142.02    5.82     1.045
  -9   0   4    7.10    2.58     1.064
  -8   0   4   57.12    2.13     1.040
  -7   0   4   88.55    2.26     1.006
  -6   0   4  111.02    2.26     0.975
  -5   0   4  897.89   10.57     0.945
  -4   0   4   41.92    1.26     0.914
  -3   0   4  903.55   11.31     0.883
  -2   0   4  384.84    5.56     0.870
  -1   0   4  498.25    6.93     0.886
   0   0   4   10.76    0.92     0.918
   1   0   4 1247.14   14.80     0.939
   2   0   4  149.08    2.73     0.946
   3   0   4   74.11    1.98     0.954
   4   0   4  202.71    4.80     0.978
   5   0   4   -1.94    1.94     1.021
   6   0   4   98.50    3.37     1.068
   7   0   4   -2.52    4.76     1.081
   8   0   4   80.96    6.87     0.982
 -11   1   4   -6.18    6.18     0.914
 -10   1   4   -1.17    3.15     1.039
  -9   1   4   -0.27    2.11     1.056
  -8   1   4   -1.59    1.63     1.033
  -7   1   4   10.45    1.17     1.004
  -6   1   4    2.05    0.93     0.983
  -5   1   4   -0.79    0.80     0.970
  -4   1   4    7.84    0.65     0.959
  -3   1   4   -0.22    0.62     0.948
  -2   1   4    6.62    0.79     0.945
  -1   1   4   65.80    1.24     0.955
   0   1   4    4.99    0.70     0.969
   1   1   4    8.88    0.79     0.974
   2   1   4   73.90    1.48     0.971
   3   1   4   33.18    1.39     0.970
   4   1   4    7.54    1.40     0.984
   5   1   4   11.25    1.67     1.018
   6   1   4    2.76    2.67     1.058
   7   1   4   -3.46    3.46     1.066
   8   1   4   -3.15    4.53     0.971
 -10   2   4  111.49    5.56     1.027
  -9   2   4   36.63    2.50     1.051
  -8   2   4   12.00    1.46     1.031
  -7   2   4   68.20    1.77     1.006
  -6   2   4    3.15    0.76     0.991
  -5   2   4  891.02   10.27     0.989
  -4   2   4  129.53    2.08     0.992
  -3   2   4 2140.54   22.61     0.995
  -2   2   4  197.87    2.77     0.998
  -1   2   4 1721.57   17.93     1.002
   0   2   4   90.11    1.55     1.003
   1   2   4  975.83   10.85     0.998
   2   2   4   25.97    1.19     0.989
   3   2   4   87.45    2.01     0.985
   4   2   4   52.38    2.29     0.995
   5   2   4   23.67    1.87     1.021
   6   2   4   86.00    3.68     1.051
   7   2   4   -3.64    3.64     1.047
   8   2   4   43.55    7.02     0.943
 -10   3   4   13.49    4.74     1.004
  -9   3   4   12.18    2.32     1.046
  -8   3   4   46.45    1.93     1.033
  -7   3   4   35.12    1.67     1.011
  -6   3   4   54.57    1.68     0.999
  -5   3   4  127.67    2.22     0.999
  -4   3   4    3.12    0.87     1.007
  -3   3   4  116.34    1.98     1.016
  -2   3   4   -0.62    0.62     1.022
  -1   3   4  100.47    1.71     1.023
   0   3   4   76.83    1.43     1.020
   1   3   4   56.91    1.52     1.011
   2   3   4   75.90    1.90     1.002
   3   3   4    4.31    1.30     0.998
   4   3   4   32.80    1.80     1.005
   5   3   4   -1.22    2.06     1.025
   6   3   4   -0.27    2.86     1.042
   7   3   4   -4.04    4.04     1.022
 -10   4   4   64.68    6.73     0.961
  -9   4   4    9.81    3.53     1.034
  -8   4   4    6.23    1.96     1.036
  -7   4   4   26.80    1.53     1.019
  -6   4   4    1.44    0.99     1.006
  -5   4   4  540.63    7.17     1.004
  -4   4   4   10.11    1.22     1.011
  -3   4   4  919.05   10.58     1.020
  -2   4   4   68.53    1.51     1.027
  -1   4   4  565.08    6.47     1.028
   0   4   4   29.78    1.21     1.025
   1   4   4  507.25    6.91     1.018
   2   4   4    3.23    1.19     1.010
   3   4   4   51.69    1.69     1.008
   4   4   4   34.33    1.79     1.014
   5   4   4    3.02    2.18     1.026
   6   4   4   62.24    3.36     1.028
   7   4   4   -3.48    5.71     0.985
  -9   5   4   19.56    4.95     1.005
  -8   5   4   11.77    3.27     1.034
  -7   5   4   25.08    1.51     1.027
  -6   5   4   39.56    1.84     1.014
  -5   5   4   26.63    1.55     1.009
  -4   5   4   22.18    1.24     1.012
  -3   5   4   -0.47    1.26     1.018
  -2   5   4    6.37    1.13     1.024
  -1   5   4    5.88    1.18     1.026
   0   5   4   98.59    2.14     1.024
   1   5   4   49.88    1.40     1.019
   2   5   4   75.62    1.82     1.014
   3   5   4  103.76    2.31     1.013
   4   5   4   24.61    1.49     1.016
   5   5   4   22.21    2.57     1.019
   6   5   4    6.79    4.03     1.003
  -9   6   4    4.94    5.73     0.940
  -8   6   4    3.73    4.11     1.014
  -7   6   4    3.20    3.08     1.028
  -6   6   4    4.74    1.35     1.022
  -5   6   4  131.12    2.94     1.015
  -4   6   4   -1.42    1.42     1.014
  -3   6   4  276.59    5.04     1.016
  -2   6   4    7.73    1.38     1.020
  -1   6   4  204.69    3.77     1.021
   0   6   4   -1.43    1.43     1.020
   1   6   4   82.31    1.95     1.017
   2   6   4    5.57    1.15     1.014
   3   6   4    9.07    1.57     1.011
   4   6   4   35.04    2.46     1.009
   5   6   4    0.44    3.70     0.999
   6   6   4   39.47    5.75     0.958
  -8   7   4   19.51    7.22     0.954
  -7   7   4   45.48    4.88     1.007
  -6   7   4   81.19    3.89     1.019
  -5   7   4   38.22    2.56     1.018
  -4   7   4   35.46    2.12     1.016
  -3   7   4   -1.26    1.84     1.015
  -2   7   4   -3.14    3.14     1.015
  -1   7   4   -1.44    3.27     1.015
   0   7   4   48.78    2.30     1.014
   1   7   4   35.03    1.81     1.010
   2   7   4   41.84    2.16     1.006
   3   7   4   63.19    3.01     1.000
   4   7   4   23.43    3.97     0.988
   5   7   4   21.40    5.61     0.959
  -7   8   4   -2.15    6.89     0.939
  -6   8   4    2.19    4.50     0.988
  -5   8   4   39.51    4.39     1.004
  -4   8   4   -3.03    3.03     1.008
  -3   8   4   56.06    2.78     1.008
  -2   8   4   -1.33    2.94     1.007
  -1   8   4   55.17    3.07     1.004
   0   8   4   -2.50    2.50     1.000
   1   8   4   36.28    2.60     0.995
   2   8   4   -2.29    4.30     0.986
   3   8   4   -0.91    5.95     0.972
   4   8   4    3.88    5.59     0.946
  -5   9   4   20.83    4.64     0.949
  -4   9   4   -1.32    5.97     0.972
  -3   9   4   -4.40    4.51     0.980
  -2   9   4   -1.32    3.16     0.982
  -1   9   4   -2.54    3.50     0.979
   0   9   4    1.52    3.47     0.972
   1   9   4   23.99    3.74     0.962
   2   9   4   26.73    6.12     0.946
  -2  10   4   -7.51    7.51     0.919
  -1  10   4   -6.22    6.22     0.920
 -11   1   5    7.93    5.78     0.918
 -10   1   5    3.01    3.32     1.038
  -9   1   5  178.07    3.83     1.060
  -8   1   5   -0.35    1.55     1.042
  -7   1   5  378.41    5.01     1.016
  -6   1   5   56.91    1.43     0.993
  -5   1   5  944.73   10.59     0.975
  -4   1   5   95.09    1.74     0.960
  -3   1   5  855.65    9.94     0.950
  -2   1   5   -0.12    0.74     0.947
  -1   1   5  156.26    2.40     0.952
   0   1   5   72.46    1.59     0.959
   1   1   5  170.54    2.47     0.964
   2   1   5  579.49    7.02     0.970
   3   1   5    5.49    1.37     0.987
   4   1   5  166.12    3.74     1.018
   5   1   5   19.70    1.87     1.057
   6   1   5  108.89    4.17     1.077
   7   1   5   -4.91    4.91     1.022
 -10   2   5    3.81    3.29     1.024
  -9   2   5    1.07    2.45     1.051
  -8   2   5   -1.52    1.52     1.037
  -7   2   5    2.10    1.49     1.015
  -6   2   5   -1.02    1.02     1.000
  -5   2   5    0.32    0.82     0.992
  -4   2   5   21.80    1.07     0.989
  -3   2   5  113.30    2.03     0.988
  -2   2   5    5.90    0.90     0.988
  -1   2   5   84.91    1.59     0.989
   0   2   5  150.63    2.30     0.989
   1   2   5   30.33    1.28     0.986
   2   2   5   42.20    1.48     0.986
   3   2   5   11.46    1.27     0.996
   4   2   5    8.69    1.48     1.019
   5   2   5    0.32    2.74     1.049
   6   2   5   -3.15    3.15     1.060
   7   2   5   -5.58    5.58     0.997
 -10   3   5   -4.91    4.91     1.000
  -9   3   5  146.69    4.18     1.041
  -8   3   5   31.34    1.93     1.034
  -7   3   5  302.20    4.72     1.017
  -6   3   5   61.21    1.72     1.005
  -5   3   5 1100.57   12.95     1.002
  -4   3   5   43.50    1.43     1.005
  -3   3   5  993.74   10.96     1.009
  -2   3   5    6.37    0.76     1.011
  -1   3   5  117.52    2.20     1.011
   0   3   5    3.71    0.97     1.006
   1   3   5   83.15    1.89     1.001
   2   3   5  207.84    3.65     0.998
   3   3   5   -0.31    1.48     1.004
   4   3   5  182.02    3.63     1.022
   5   3   5   -3.56    3.56     1.042
   6   3   5   95.71    4.30     1.039
   7   3   5  -11.10   11.10     0.960
 -10   4   5   12.39    5.15     0.959
  -9   4   5    4.61    3.21     1.027
  -8   4   5    6.43    2.02     1.032
  -7   4   5   13.62    1.88     1.019
  -6   4   5   -1.74    1.74     1.009
  -5   4   5    0.14    1.41     1.006
  -4   4   5   18.86    1.08     1.010
  -3   4   5   55.90    1.38     1.015
  -2   4   5   20.68    0.98     1.018
  -1   4   5  106.77    2.06     1.017
   0   4   5   42.76    1.33     1.013
   1   4   5   55.06    1.86     1.008
   2   4   5   51.89    1.86     1.005
   3   4   5   -0.79    1.69     1.010
   4   4   5    6.17    1.60     1.021
   5   4   5   -3.18    3.18     1.030
   6   4   5   -4.70    4.70     1.010
  -9   5   5   45.23    4.49     0.998
  -8   5   5   -3.01    3.01     1.025
  -7   5   5   97.26    3.18     1.021
  -6   5   5   -1.84    1.84     1.012
  -5   5   5  348.96    5.51     1.007
  -4   5   5   -1.34    1.34     1.009
  -3   5   5  227.59    3.63     1.013
  -2   5   5   -0.10    1.22     1.015
  -1   5   5   16.35    1.22     1.015
   0   5   5   61.94    1.92     1.012
   1   5   5   58.74    1.98     1.008
   2   5   5  155.98    3.13     1.006
   3   5   5   -1.23    2.04     1.010
   4   5   5   96.11    3.38     1.015
   5   5   5   -4.15    4.15     1.011
   6   5   5   53.81    4.98     0.969
  -9   6   5   23.16    5.23     0.939
  -8   6   5    6.22    4.05     1.003
  -7   6   5   -0.93    2.71     1.017
  -6   6   5   10.79    2.07     1.013
  -5   6   5    6.69    2.23     1.008
  -4   6   5    3.37    1.76     1.006
  -3   6   5   14.57    1.88     1.007
  -2   6   5  185.91    3.46     1.008
  -1   6   5   24.57    1.92     1.008
   0   6   5   49.08    1.93     1.006
   1   6   5  120.36    2.80     1.003
   2   6   5   17.54    2.12     1.002
   3   6   5   18.68    2.63     1.003
   4   6   5   -3.86    3.86     1.000
   5   6   5   -7.21   10.27     0.980
  -8   7   5   -6.70    6.70     0.949
  -7   7   5   20.46    4.79     0.995
  -6   7   5   -3.05    3.05     1.006
  -5   7   5  127.57    4.83     1.005
  -4   7   5    1.90    2.42     1.002
  -3   7   5  169.88    4.25     1.001
  -2   7   5    2.36    2.41     1.000
  -1   7   5    4.09    2.00     0.998
   0   7   5   -2.38    2.38     0.996
   1   7   5   27.66    2.47     0.994
   2   7   5   35.29    2.87     0.991
   3   7   5   -3.00    4.37     0.987
   4   7   5   21.77    4.68     0.974
  -7   8   5   -6.57    7.02     0.934
  -6   8   5   -3.87    4.79     0.976
  -5   8   5   -5.34    5.69     0.989
  -4   8   5   22.36    3.44     0.992
  -3   8   5   41.39    3.58     0.991
  -2   8   5   81.86    3.74     0.988
  -1   8   5   87.72    3.88     0.986
   0   8   5   43.97    3.34     0.983
   1   8   5   67.61    4.04     0.979
   2   8   5   55.49    6.19     0.973
   3   8   5    5.55    6.92     0.961
  -5   9   5    6.28    6.33     0.942
  -4   9   5   -6.18    6.18     0.961
  -3   9   5   -2.06    5.46     0.967
  -2   9   5    2.03    5.56     0.968
  -1   9   5   -5.45    5.45     0.966
   0   9   5   11.90    5.50     0.961
   1   9   5    8.47    7.96     0.955
 -11   0   6   66.36    6.09     0.909
 -10   0   6   -0.98    4.63     1.040
  -9   0   6  467.55    8.07     1.076
  -8   0   6   17.45    1.89     1.068
  -7   0   6  283.42    4.87     1.042
  -6   0   6   81.28    2.26     1.012
  -5   0   6  376.02    5.99     0.982
  -4   0   6    7.12    1.05     0.956
  -3   0   6  182.75    3.34     0.938
  -2   0   6  298.27    4.68     0.933
  -1   0   6    4.14    1.60     0.938
   0   0   6  795.30   10.31     0.951
   1   0   6   18.47    1.59     0.969
   2   0   6  316.05    5.58     0.997
   3   0   6  112.32    2.96     1.035
   4   0   6   67.18    3.08     1.078
   5   0   6   -3.53    3.53     1.104
   6   0   6   55.69    4.90     1.064
 -10   1   6   -8.10    8.12     1.031
  -9   1   6   -2.70    2.70     1.063
  -8   1   6   -4.87    4.87     1.055
  -7   1   6   -0.46    1.36     1.033
  -6   1   6   -1.35    1.35     1.010
  -5   1   6    6.19    1.09     0.991
  -4   1   6   -0.55    1.08     0.975
  -3   1   6   -1.20    1.20     0.965
  -2   1   6   22.71    1.19     0.962
  -1   1   6    2.09    1.15     0.964
   0   1   6   -0.02    1.09     0.970
   1   1   6   -1.35    1.35     0.980
   2   1   6    1.05    1.28     0.998
   3   1   6    1.66    1.54     1.027
   4   1   6    0.84    1.95     1.063
   5   1   6   -0.76    2.70     1.085
   6   1   6   -4.06    4.06     1.049
 -10   2   6    6.67    4.01     1.016
  -9   2   6  284.48    5.47     1.051
  -8   2   6   11.57    1.61     1.045
  -7   2   6  220.00    3.19     1.028
  -6   2   6    4.11    0.71     1.012
  -5   2   6  364.45    4.89     1.001
  -4   2   6   90.42    1.97     0.994
  -3   2   6   66.20    1.72     0.990
  -2   2   6  232.03    3.40     0.988
  -1   2   6   66.30    1.53     0.988
   0   2   6  459.35    5.88     0.988
   1   2   6   -0.31    1.29     0.992
   2   2   6  557.94    7.48     1.003
   3   2   6   37.71    1.76     1.025
   4   2   6  140.39    3.25     1.053
   5   2   6   -3.05    3.05     1.067
   6   2   6   40.94    4.21     1.026
 -10   3   6   -4.53    4.53     0.990
  -9   3   6   -8.26    8.26     1.037
  -8   3   6   19.33    1.84     1.038
  -7   3   6   -0.20    1.28     1.025
  -6   3   6   44.19    1.77     1.013
  -5   3   6   86.28    2.12     1.007
  -4   3   6   24.88    1.49     1.005
  -3   3   6  187.60    3.17     1.005
  -2   3   6   74.25    1.77     1.004
  -1   3   6   38.29    1.48     1.002
   0   3   6   54.65    1.75     1.000
   1   3   6   -1.09    1.47     1.001
   2   3   6   20.33    1.73     1.008
   3   3   6   -2.04    2.04     1.024
   4   3   6    0.54    2.64     1.044
   5   3   6   -3.68    6.14     1.048
   6   3   6   -4.85    4.85     0.994
 -10   4   6   -5.42    7.44     0.950
  -9   4   6  186.45    5.23     1.019
  -8   4   6   -1.86    2.73     1.030
  -7   4   6  158.63    3.68     1.022
  -6   4   6   -1.72    1.72     1.012
  -5   4   6  169.55    3.22     1.008
  -4   4   6   21.10    1.12     1.008
  -3   4   6   25.66    1.10     1.009
  -2   4   6  193.75    3.18     1.009
  -1   4   6    2.07    1.52     1.007
   0   4   6  232.19    3.92     1.005
   1   4   6   -0.49    1.82     1.004
   2   4   6  323.93    5.32     1.009
   3   4   6    5.06    2.49     1.021
   4   4   6   89.74    3.53     1.032
   5   4   6   -4.44    4.44     1.023
  -9   5   6   -5.41    5.41     0.988
  -8   5   6   -3.23    3.23     1.018
  -7   5   6    3.67    2.80     1.017
  -6   5   6    3.38    2.50     1.010
  -5   5   6   35.12    1.65     1.005
  -4   5   6   85.10    2.45     1.004
  -3   5   6   33.49    1.70     1.004
  -2   5   6   61.21    1.81     1.005
  -1   5   6   55.79    2.01     1.003
   0   5   6   -0.95    1.73     1.002
   1   5   6    7.31    1.77     1.002
   2   5   6   -2.36    2.36     1.006
   3   5   6   -2.69    3.12     1.014
   4   5   6    0.19    3.88     1.016
   5   5   6   -5.47    5.47     0.991
  -8   6   6   -6.38    6.38     0.993
  -7   6   6   69.62    4.16     1.008
  -6   6   6   -1.67    1.67     1.006
  -5   6   6  123.24    3.84     1.001
  -4   6   6    8.23    2.08     0.998
  -3   6   6   22.73    1.94     0.997
  -2   6   6   31.16    2.34     0.996
  -1   6   6   -2.52    2.52     0.995
   0   6   6   63.24    2.49     0.995
   1   6   6    2.30    2.46     0.996
   2   6   6   98.48    3.62     0.999
   3   6   6   -3.47    3.76     1.002
   4   6   6   21.91    4.49     0.994
  -7   7   6   16.39    4.85     0.985
  -6   7   6   21.88    3.98     0.996
  -5   7   6   53.29    4.63     0.995
  -4   7   6  113.36    4.21     0.992
  -3   7   6   60.94    3.57     0.990
  -2   7   6   70.02    3.13     0.988
  -1   7   6   54.60    2.91     0.987
   0   7   6    7.44    3.34     0.987
   1   7   6   11.78    3.55     0.988
   2   7   6   -3.23    4.49     0.989
   3   7   6   -6.28    6.54     0.986
  -6   8   6   -5.93    6.99     0.970
  -5   8   6   12.90    5.18     0.982
  -4   8   6   10.31    3.64     0.983
  -3   8   6    1.63    4.87     0.982
  -2   8   6   20.26    3.90     0.980
  -1   8   6   -5.63    8.56     0.979
   0   8   6   30.80    4.52     0.979
   1   8   6   -1.43    6.88     0.980
   2   8   6   17.76    6.81     0.978
  -3   9   6   37.35    5.44     0.970
  -2   9   6   20.37    5.25     0.972
  -1   9   6    3.77    7.20     0.973
 -10   1   7   -2.02    4.42     1.017
  -9   1   7  185.36    4.26     1.065
  -8   1   7   -2.21    2.21     1.068
  -7   1   7   16.63    1.49     1.054
  -6   1   7   39.17    1.67     1.035
  -5   1   7   15.46    1.20     1.017
  -4   1   7  432.20    5.79     1.003
  -3   1   7    6.90    1.41     0.993
  -2   1   7  858.00   10.11     0.990
  -1   1   7   22.12    1.45     0.993
   0   1   7  292.32    4.21     1.003
   1   1   7   43.71    1.90     1.021
   2   1   7  148.31    2.93     1.047
   3   1   7   -1.68    2.03     1.077
   4   1   7   40.35    3.19     1.095
   5   1   7    7.25    3.71     1.063
 -10   2   7   -2.22    5.36     1.000
  -9   2   7   -2.92    2.92     1.049
  -8   2   7    1.95    1.40     1.054
  -7   2   7   10.12    1.67     1.043
  -6   2   7   -0.78    1.42     1.029
  -5   2   7   18.49    1.46     1.017
  -4   2   7    4.09    1.44     1.009
  -3   2   7   -1.42    1.42     1.003
  -2   2   7   -1.11    1.31     1.001
  -1   2   7    7.36    1.35     1.002
   0   2   7    0.78    1.57     1.007
   1   2   7   -0.03    1.69     1.019
   2   2   7   18.81    1.85     1.039
   3   2   7    0.95    2.42     1.063
   4   2   7    1.68    2.94     1.075
   5   2   7   -3.00    4.91     1.041
 -10   3   7  -11.76   11.76     0.974
  -9   3   7  100.70    4.54     1.031
  -8   3   7   13.88    2.55     1.041
  -7   3   7    4.63    2.31     1.034
  -6   3   7   82.63    2.53     1.024
  -5   3   7    0.22    1.69     1.016
  -4   3   7  374.02    5.67     1.011
  -3   3   7   39.10    1.85     1.008
  -2   3   7  424.17    5.62     1.007
  -1   3   7   75.62    2.13     1.007
   0   3   7  304.67    4.92     1.010
   1   3   7   -1.96    1.96     1.018
   2   3   7  213.06    4.51     1.033
   3   3   7   -2.77    2.77     1.050
   4   3   7   17.05    3.20     1.055
   5   3   7   -2.41    4.60     1.012
  -9   4   7    0.62    4.50     1.009
  -8   4   7   40.49    3.15     1.028
  -7   4   7   27.01    2.91     1.025
  -6   4   7   31.59    2.43     1.017
  -5   4   7   83.99    2.28     1.011
  -4   4   7   27.46    1.77     1.008
  -3   4   7   37.48    1.82     1.007
  -2   4   7    9.78    1.70     1.006
  -1   4   7   -3.50    4.25     1.006
   0   4   7    1.50    1.97     1.008
   1   4   7   -2.21    2.21     1.014
   2   4   7    7.74    2.25     1.026
   3   4   7   -3.25    3.25     1.037
   4   4   7    0.35    4.22     1.032
  -9   5   7  115.90    7.01     0.976
  -8   5   7   -1.15    4.30     1.012
  -7   5   7    9.00    3.63     1.016
  -6   5   7    6.17    3.50     1.011
  -5   5   7    8.40    1.57     1.005
  -4   5   7  105.37    2.98     1.002
  -3   5   7   -0.60    1.50     1.000
  -2   5   7  176.22    4.05     0.999
  -1   5   7   -1.25    2.48     1.000
   0   5   7  103.04    3.17     1.002
   1   5   7    2.47    3.19     1.009
   2   5   7   63.48    3.40     1.018
   3   5   7   -4.17    7.70     1.023
   4   5   7   -1.36    5.57     1.007
  -8   6   7   25.47    5.47     0.986
  -7   6   7   29.58    4.54     1.004
  -6   6   7   54.63    4.66     1.004
  -5   6   7   24.35    3.79     0.999
  -4   6   7   56.59    3.13     0.995
  -3   6   7   20.49    2.93     0.993
  -2   6   7   -2.46    2.46     0.992
  -1   6   7   -2.53    2.53     0.993
   0   6   7    2.27    3.05     0.996
   1   6   7   -3.74    3.74     1.002
   2   6   7    0.03    4.59     1.009
   3   6   7    8.77    5.05     1.008
  -7   7   7   -6.89    7.22     0.984
  -6   7   7   13.74    4.51     0.995
  -5   7   7   -2.18    5.06     0.995
  -4   7   7   45.32    4.76     0.992
  -3   7   7   -4.51    4.51     0.989
  -2   7   7   76.24    4.64     0.988
  -1   7   7   -4.07    4.07     0.990
   0   7   7   49.57    4.09     0.994
   1   7   7   -0.34    5.15     1.000
   2   7   7   28.30    6.73     1.004
  -5   8   7   10.95    6.83     0.989
  -4   8   7    5.86    5.88     0.991
  -3   8   7    2.51    5.19     0.991
  -2   8   7   -6.01    6.01     0.992
  -1   8   7   -5.13    5.13     0.995
   0   8   7   -2.63    6.38     1.000
 -10   0   8   -3.38    6.35     0.992
  -9   0   8   -3.99    3.99     1.071
  -8   0   8  125.30    4.05     1.096
  -7   0   8   25.57    2.50     1.094
  -6   0   8  305.81    6.40     1.081
  -5   0   8   14.61    2.07     1.064
  -4   0   8  788.00   11.89     1.050
  -3   0   8    4.53    2.05     1.042
  -2   0   8  401.95    6.95     1.042
  -1   0   8   79.29    2.99     1.051
   0   0   8    9.97    2.07     1.069
   1   0   8    8.35    2.13     1.094
   2   0   8   74.34    3.10     1.118
   3   0   8   54.90    3.44     1.124
   4   0   8   -9.94   10.91     1.076
 -10   1   8   -5.47    5.47     0.988
  -9   1   8   -1.01    3.26     1.058
  -8   1   8   -2.70    2.70     1.078
  -7   1   8   -1.25    1.98     1.075
  -6   1   8   -1.44    1.81     1.063
  -5   1   8   -1.84    1.84     1.050
  -4   1   8   -0.44    1.83     1.039
  -3   1   8   -1.26    1.26     1.033
  -2   1   8   -1.32    1.75     1.033
  -1   1   8   -1.38    1.84     1.040
   0   1   8   -1.42    1.76     1.054
   1   1   8   -1.84    1.84     1.075
   2   1   8   -2.27    2.27     1.096
   3   1   8   -1.40    5.81     1.103
   4   1   8   -3.88    3.88     1.064
 -10   2   8   -1.25    5.36     0.973
  -9   2   8    3.20    4.79     1.041
  -8   2   8  141.46    4.24     1.060
  -7   2   8    3.86    1.89     1.058
  -6   2   8  237.53    4.92     1.049
  -5   2   8   21.15    1.68     1.040
  -4   2   8  395.81    6.36     1.032
  -3   2   8   21.26    1.85     1.028
  -2   2   8  279.26    4.54     1.028
  -1   2   8   -0.09    1.76     1.033
   0   2   8   47.23    2.06     1.044
   1   2   8   29.71    2.23     1.060
   2   2   8   36.15    2.78     1.078
   3   2   8   37.98    3.58     1.082
   4   2   8   -9.09    9.09     1.044
  -9   3   8   -1.73    4.79     1.021
  -8   3   8    0.72    3.61     1.043
  -7   3   8    9.06    2.37     1.043
  -6   3   8   -7.66    7.66     1.037
  -5   3   8   -1.82    1.82     1.030
  -4   3   8   -1.74    1.74     1.025
  -3   3   8   25.86    2.03     1.022
  -2   3   8   -1.41    1.77     1.023
  -1   3   8   28.70    1.92     1.026
   0   3   8   37.33    2.36     1.035
   1   3   8   -0.23    2.59     1.048
   2   3   8   14.07    3.28     1.061
   3   3   8   -1.77    4.23     1.061
   4   3   8   -5.17    5.17     1.019
  -9   4   8    1.17    5.46     0.996
  -8   4   8   59.96    4.44     1.026
  -7   4   8   -3.57    3.62     1.030
  -6   4   8  101.95    3.24     1.026
  -5   4   8   -2.04    2.06     1.020
  -4   4   8  191.98    4.24     1.016
  -3   4   8    1.11    2.23     1.015
  -2   4   8  150.34    4.76     1.015
  -1   4   8    1.67    2.74     1.019
   0   4   8   22.42    2.65     1.026
   1   4   8   12.87    3.13     1.037
   2   4   8    7.31    3.46     1.047
   3   4   8   30.34    4.19     1.041
  -8   5   8   26.52    5.05     1.008
  -7   5   8    6.92    4.74     1.019
  -6   5   8   11.21    3.61     1.017
  -5   5   8    1.56    2.40     1.012
  -4   5   8   -2.45    2.45     1.008
  -3   5   8   -2.35    2.35     1.007
  -2   5   8    2.07    2.86     1.007
  -1   5   8   14.53    2.93     1.011
   0   5   8   15.22    3.12     1.019
   1   5   8    2.54    4.16     1.028
   2   5   8    2.50    4.10     1.034
  -7   6   8   -1.86    5.39     1.008
  -6   6   8   45.94    4.77     1.011
  -5   6   8   -1.05    4.25     1.007
  -4   6   8  105.31    6.04     1.004
  -3   6   8   -4.21    4.21     1.002
  -2   6   8  102.35    5.06     1.004
  -1   6   8   -4.99    4.99     1.009
   0   6   8   19.21    5.06     1.017
   1   6   8   -4.32    5.15     1.025
  -6   7   8   -6.71    6.71     1.009
  -5   7   8   -5.65    5.65     1.010
  -4   7   8   -9.83    9.83     1.009
  -3   7   8   -5.61    5.61     1.008
  -2   7   8   10.90    4.70     1.011
  -1   7   8   17.06    5.15     1.017
   0   7   8    0.42    8.31     1.026
  -9   1   9    1.41    4.70     1.034
  -8   1   9  307.30    6.58     1.076
  -7   1   9   19.34    2.49     1.089
  -6   1   9  197.22    4.64     1.089
  -5   1   9    2.23    2.19     1.084
  -4   1   9  182.91    4.42     1.080
  -3   1   9   -1.79    1.79     1.079
  -2   1   9   15.71    1.82     1.082
  -1   1   9   35.10    2.49     1.091
   0   1   9   -2.44    2.44     1.104
   1   1   9   99.26    3.87     1.113
   2   1   9   -3.57    3.57     1.105
   3   1   9   72.73    4.19     1.050
  -9   2   9   -4.79    4.79     1.020
  -8   2   9   -4.42    4.42     1.058
  -7   2   9   -2.92    2.92     1.069
  -6   2   9   -2.38    2.38     1.069
  -5   2   9   -1.03    2.32     1.065
  -4   2   9   -2.62    2.62     1.062
  -3   2   9   -2.58    2.58     1.062
  -2   2   9    6.95    2.32     1.065
  -1   2   9   -2.11    2.19     1.073
   0   2   9   -2.43    2.43     1.084
   1   2   9   -3.42    3.42     1.092
   2   2   9   -0.68    8.36     1.085
   3   2   9   -4.59    6.65     1.035
  -9   3   9   -5.13    5.13     1.001
  -8   3   9  153.65    6.24     1.040
  -7   3   9    0.53    3.12     1.052
  -6   3   9   56.95    3.34     1.052
  -5   3   9   -2.09    3.03     1.049
  -4   3   9   71.66    3.21     1.047
  -3   3   9   19.68    2.46     1.047
  -2   3   9   26.63    3.10     1.050
  -1   3   9   62.37    2.97     1.057
   0   3   9   -3.13    3.13     1.067
   1   3   9   70.10    3.46     1.074
   2   3   9   -3.73    3.73     1.065
  -8   4   9   -4.57    4.57     1.023
  -7   4   9   -4.03    4.03     1.037
  -6   4   9    2.54    3.39     1.038
  -5   4   9   15.63    3.30     1.036
  -4   4   9    6.53    2.64     1.034
  -3   4   9   43.22    3.11     1.035
  -2   4   9   34.06    3.37     1.038
  -1   4   9   15.34    4.03     1.045
   0   4   9   17.75    2.96     1.054
   1   4   9   -0.94    4.41     1.059
   2   4   9    0.72    5.55     1.048
  -7   5   9   -1.49    5.28     1.027
  -6   5   9   52.86    5.15     1.030
  -5   5   9   -3.79    3.79     1.029
  -4   5   9   78.46    5.33     1.027
  -3   5   9    2.45    4.52     1.028
  -2   5   9   29.11    4.20     1.032
  -1   5   9    1.38    4.87     1.039
   0   5   9  -15.75   15.87     1.048
   1   5   9   29.63    5.69     1.052
  -6   6   9   -4.81    6.18     1.031
  -5   6   9   -6.53    6.53     1.032
  -4   6   9   18.09    4.37     1.031
  -3   6   9   13.76    3.69     1.033
  -2   6   9   12.11    4.77     1.038
  -1   6   9   10.50    5.68     1.046
  -8   0  10  150.94    6.74     1.058
  -7   0  10   -3.43    4.08     1.101
  -6   0  10   16.45    3.91     1.121
  -5   0  10   10.49    3.58     1.130
  -4   0  10   -3.34    3.34     1.135
  -3   0  10   65.78    3.73     1.138
  -2   0  10   -3.32    3.32     1.142
  -1   0  10  151.14    5.47     1.142
   0   0  10   -0.64    3.64     1.132
   1   0  10   91.52    5.99     1.093
  -8   1  10   -4.38    4.38     1.051
  -7   1  10    0.71    3.44     1.086
  -6   1  10   -3.03    3.03     1.101
  -5   1  10   -7.61    7.61     1.107
  -4   1  10   -0.32    2.91     1.111
  -3   1  10   -6.09    7.59     1.114
  -2   1  10   -3.03    3.03     1.118
  -1   1  10   -1.82    3.61     1.121
   0   1  10   -3.67    3.67     1.115
   1   1  10   -8.20    8.20     1.086
  -8   2  10   82.48    5.18     1.039
  -7   2  10   -4.09    4.09     1.068
  -6   2  10   -0.98    3.48     1.081
  -5   2  10   21.19    2.91     1.086
  -4   2  10    0.41    3.07     1.089
  -3   2  10  110.38    4.21     1.092
  -2   2  10   -3.13    3.13     1.096
  -1   2  10  116.46    4.50     1.100
   0   2  10    4.22    4.00     1.096
   1   2  10   46.62    4.01     1.072
  -8   3  10   -5.44    5.44     1.026
  -7   3  10    3.98    4.78     1.053
  -6   3  10   -3.36    4.08     1.064
  -5   3  10    0.91    4.12     1.068
  -4   3  10   -1.43    3.31     1.071
  -3   3  10   -3.65    3.65     1.074
  -2   3  10   -3.71    3.71     1.079
  -1   3  10   -4.34    4.34     1.083
   0   3  10   -4.71    4.71     1.080
  -7   4  10   -8.84    8.84     1.043
  -6   4  10    5.57    5.15     1.053
  -5   4  10    9.53    4.54     1.057
  -4   4  10    7.32    4.78     1.060
  -3   4  10   37.51    5.20     1.063
  -2   4  10   -7.10   10.67     1.068
  -1   4  10   38.62    4.53     1.073
   0   4  10   -8.87    8.87     1.071
  -5   5  10    4.47    6.57     1.058
  -4   5  10   15.18    4.50     1.061
  -3   5  10    7.27    5.19     1.065
  -2   5  10   -1.24    6.22     1.071
  -7   1  11   48.91    4.86     1.043
  -6   1  11   -4.27    4.27     1.078
  -5   1  11   67.97    4.37     1.096
  -4   1  11   -0.31    3.62     1.106
  -3   1  11  120.14    4.72     1.108
  -2   1  11   -4.22    8.32     1.101
  -1   1  11   71.85    4.73     1.078
  -6   2  11   -4.46    4.46     1.068
  -5   2  11   -5.33    5.33     1.084
  -4   2  11   -8.43    8.75     1.092
  -3   2  11   -4.08    4.08     1.094
  -2   2  11   -4.56    4.56     1.090
  -5   3  11   54.85    4.54     1.075
  -4   3  11  -12.02   12.34     1.082
  -3   3  11   58.68    4.91     1.085
   0   0   0    0.00    0.00
;
_shelx_hkl_checksum     40656
_shelx_res_file
;
TITL Tristan merged data after xabs2
    tristanmergx.res
    created by SHELXL-2018/3 at 15:00:59 on 10-Jan-2024
CELL 0.7107 9.3903,8.9608,9.7986,90,112.134,90.,
ZERR 4 .0004 .0004 .0004 0.0 .003 0.0
LATT 1
SYMM x, 1/2-y, 1/2+z
SFAC Cu O N C H
UNIT 6  4 12 20 36
ACTA
BOND $H
EQIV $1 -x, -y, -z,
EQIV $2 -x, y-1/2, 1/2-z,
EQIV $3 x, 1/2-y, 1/2+z,
EQIV $4 1-x, y-1/2, -z-1/2,
EQIV $5 1-x, -y,-z,
HTAB
HTAB C13A N1_$1
HTAB N14A O11A_$2
HTAB O11B N2_$3
MPLA 3 C1 C2_$4 N2 Cu1 Cu1_$5
CONF
L.S. 20
FMAP -2
SIZE 0.15 0.08 0.02
TEMP 22
BIND CU2 O11A
BIND CU2 O11B
DFIX 31 0.01 C12A O11A C12B O11B
DFIX 0.82 0.02 O11A H11A O11B H11B
PLAN 20
REM EXTI    less than 1 sigma
WGHT    0.048000    1.200000
FVAR       0.36274   0.53740   1.47479
CU1   1    0.456691   -0.023655   -0.148329    11.00000    0.04616    0.04196 =
         0.04833   -0.00077    0.02525   -0.00082
CU2   1    0.000000    0.000000    0.000000    10.50000    0.03401    0.05008 =
         0.04000    0.00049    0.01677    0.00178
EXYZ C2  C2N
EADP C2  C2N
EXYZ N2  N2C
EADP N2  N2C
C1    4    0.296385   -0.011328   -0.067815    11.00000    0.04098    0.03265 =
         0.05296    0.00522    0.02718    0.00141
N1    3    0.185749   -0.008980   -0.047437    11.00000    0.03628    0.04917 =
         0.04193    0.00198    0.01767    0.00188
REM  Occupancy of disordered C2N2 refines to 0.66(7), so left at 50%
C2    4    0.499077    0.278857   -0.287707    10.50000    0.04387    0.05127 =
         0.05039    0.00128    0.01874   -0.00028
N2    3    0.482311    0.162848   -0.245379    10.50000    0.04585    0.03550 =
         0.04693    0.00421    0.01852   -0.00422
C2N   3    0.499077    0.278857   -0.287707    10.50000    0.04387    0.05127 =
         0.05039    0.00128    0.01874   -0.00028
N2C   4    0.482311    0.162848   -0.245379    10.50000    0.04585    0.03550 =
         0.04693    0.00421    0.01852   -0.00422
EXYZ N14A N14B
EADP N14A N14B
EADP O11A O11B
EADP C12A C12B
EADP C13A C13B
EADP C15A C15B
ISOR 0.01 C12A C12B C13A C13B
PART 1
O11A  2    0.121005    0.212056    0.196404    21.00000    0.06596    0.04498 =
         0.05949    0.00405    0.03149   -0.00803
H11A  5    0.190452    0.272067    0.206571    21.00000   -1.20000
C12A  4    0.222237    0.125985    0.324535   -21.00000    0.05781    0.04476 =
         0.05587    0.00090    0.01931    0.00219
AFIX  23
H12A  5    0.315574    0.094938    0.312100   -21.00000   -1.50000
H12B  5    0.248953    0.182727    0.415081   -21.00000   -1.50000
AFIX   0
C13A  4    0.120706   -0.006821    0.322669    21.00000    0.04189    0.04005 =
         0.03629   -0.00400    0.02184    0.00128
AFIX  13
H13A  5    0.017617    0.026093    0.312321    21.00000   -1.50000
AFIX   0
N14A  3    0.113473   -0.105951    0.197241    21.00000    0.04688    0.04374 =
         0.04262   -0.00173    0.01567   -0.00115
AFIX  23
H14A  5    0.064638   -0.190114    0.200746    21.00000   -1.50000
H14B  5    0.208310   -0.129292    0.204899    21.00000   -1.50000
AFIX   0
C15A  4    0.198846   -0.091936    0.467220    21.00000    0.09943    0.05625 =
         0.04839    0.00289    0.00334   -0.00072
AFIX  33
H15A  5    0.204104   -0.029338    0.548490    21.00000   -1.50000
H15B  5    0.140548   -0.180008    0.466991    21.00000   -1.50000
H15C  5    0.300891   -0.119842    0.476832    21.00000   -1.50000
AFIX   0
PART 2
O11B  2    0.131644    0.213460    0.175233   -21.00000    0.06596    0.04498 =
         0.05949    0.00405    0.03149   -0.00803
H11B  5    0.210990    0.232201    0.161636   -21.00000   -1.20000
C12B  4    0.157209    0.137344    0.315949    21.00000    0.05781    0.04476 =
         0.05587    0.00090    0.01931    0.00219
AFIX  23
H12C  5    0.060844    0.130492    0.330578    21.00000   -1.50000
H12D  5    0.228706    0.194823    0.396615    21.00000   -1.50000
AFIX   0
C13B  4    0.220037   -0.014820    0.315709   -21.00000    0.04189    0.04005 =
         0.03629   -0.00400    0.02184    0.00128
AFIX  13
H13B  5    0.312585   -0.002539    0.293205   -21.00000   -1.50000
AFIX   0
N14B  3    0.113473   -0.105951    0.197241   -21.00000    0.04688    0.04374 =
         0.04262   -0.00173    0.01567   -0.00115
AFIX  23
H14C  5    0.043546   -0.143775    0.228563   -21.00000   -1.50000
H14D  5    0.165766   -0.182183    0.180980   -21.00000   -1.50000
AFIX   0
C15B  4    0.270622   -0.087798    0.464152   -21.00000    0.09943    0.05625 =
         0.04839    0.00289    0.00334   -0.00072
AFIX  33
H15D  5    0.310254   -0.185476    0.458921   -21.00000   -1.50000
H15E  5    0.349447   -0.028548    0.534644   -21.00000   -1.50000
H15F  5    0.184552   -0.096094    0.493930   -21.00000   -1.50000
PART 0
AFIX   0
HKLF 4
REM  Tristan merged data after xabs2
REM wR2 = 0.1133, GooF = S = 1.155, Restrained GooF = 1.144 for all data
REM R1 = 0.0335 for 855 Fo > 4sig(Fo) and 0.0951 for all 1350 data
REM 117 parameters refined using 28 restraints
END
WGHT      0.0479      1.2016
REM Instructions for potential hydrogen bonds
HTAB O11A N2_$3
HTAB C12A C2N_$3
HTAB C13A N1_$1
HTAB N14A O11A_$2
HTAB C15A O11A_$2
HTAB O11B N2_$3
HTAB O11B C2N_$3
HTAB C13B N2_$5
HTAB N14B O11B_$2
EQIV $7 x, y, z+1
HTAB C15B N2_$7
REM Highest difference peak  0.836,  deepest hole -0.480,  1-sigma level  0.116
Q1    1   0.5076 -0.1331 -0.0053  11.00000  0.05    0.84
Q2    1   0.4577  0.0520 -0.1416  11.00000  0.05    0.69
Q3    1   0.4043 -0.0374 -0.2169  11.00000  0.05    0.59
Q4    1   0.4383  0.0409 -0.2144  11.00000  0.05   -0.48
Q5    1   0.4451 -0.0711 -0.0949  11.00000  0.05    0.48
Q6    1   0.3819  0.0379  0.5618  11.00000  0.05    0.46
Q7    1   0.3471 -0.0142  0.1755  11.00000  0.05    0.45
Q8    1   0.1990 -0.0151  0.3799  11.00000  0.05    0.44
Q9    1   0.5241  0.0233 -0.0906  11.00000  0.05   -0.41
Q10   1   0.0248  0.1074 -0.0207  11.00000  0.05   -0.41
Q11   1   0.5187 -0.0532 -0.1580  11.00000  0.05    0.41
Q12   1   0.1268  0.0082  0.2549  11.00000  0.05   -0.40
Q13   1   0.0433 -0.1085  0.1140  11.00000  0.05    0.40
Q14   1   0.3790 -0.0495  0.6552  11.00000  0.05    0.38
Q15   1   0.4345  0.0004  0.3239  11.00000  0.05    0.36
Q16   1   0.0794 -0.0253  0.4043  11.00000  0.05    0.35
Q17   1   0.1172 -0.0054  0.1768  11.00000  0.05    0.34
Q18   1   0.5470  0.0727 -0.1996  11.00000  0.05    0.34
Q19   1   0.3954 -0.0409  0.0717  11.00000  0.05    0.32
Q20   1   0.4192  0.0206 -0.0991  11.00000  0.05   -0.32
;
_shelx_res_checksum     52121
data_3
_audit_creation_method     'SHELXL-2018/3'
_chemical_name_systematic
;
Poly[bis(2-aminoethanol)tetra-\m-cyanido-tricopper(II)]
;
_chemical_name_common     ?
_chemical_formula_moiety     'C8 H14 Cu3 N6 O2'
_chemical_formula_sum     'C8 H14 Cu3 N6 O2'
_chemical_formula_iupac     '[Cu3 (C N)4 (C2 H7 N1 O1)2]'
_chemical_formula_weight     416.88
_chemical_melting_point     ?
_space_group_crystal_system     monoclinic
_space_group_name_H-M_alt     'P 21/c'
_space_group_name_Hall     '-P 2ybc'
loop_
    _space_group_symop_operation_xyz
    'x, y, z'
    'x, -y+1/2, z+1/2'
    '-x, -y, -z'
    '-x, y-1/2, -z-1/2'
_cell_length_a     9.5158(2)
_cell_length_b     8.8022(2)
_cell_length_c     9.3589(2)
_cell_angle_alpha     90
_cell_angle_beta     117.3580(10)
_cell_angle_gamma     90
_cell_volume     696.22(3)
_cell_formula_units_Z     2
_cell_measurement_reflns_used     2164
_cell_measurement_theta_min     1.0
_cell_measurement_theta_max     28.8
_cell_measurement_temperature     295(2)
_exptl_crystal_description     block
_exptl_crystal_size_max     0.37
_exptl_crystal_size_mid     0.25
_exptl_crystal_size_min     0.22
_exptl_crystal_density_diffrn     1.989
_exptl_crystal_density_meas     ?
_exptl_crystal_density_method     'not measured'
_exptl_crystal_F_000     414
_exptl_absorpt_coefficient_mu     4.545
_exptl_absorpt_correction_type     refdelf
_exptl_absorpt_process_details
;
(Otwinowski & Minor,1997)
;
_exptl_absorpt_correction_T_min     0.48
_exptl_absorpt_correction_T_max     0.59
_diffrn_ambient_temperature     295(2)
_diffrn_source     'fine-focus sealed tube'
_diffrn_radiation_type     MoK\a
_diffrn_radiation_wavelength     0.7107
_diffrn_radiation_monochromator     graphite
_diffrn_measurement_device_type     'Enraf-Nonius KappaCCD'
_diffrn_measurement_method     'combination of \w and \f scans'
_diffrn_detector_area_resol_mean     9
_diffrn_reflns_number     27010
_diffrn_reflns_av_R_equivalents     0.046
_diffrn_reflns_av_unetI/netI     0.0222
_diffrn_reflns_theta_min     2.410
_diffrn_reflns_theta_max     28.810
_diffrn_reflns_theta_full     25.241
_diffrn_measured_fraction_theta_max     1.000
_diffrn_measured_fraction_theta_full     1.000
_diffrn_reflns_limit_h_min     -11
_diffrn_reflns_limit_h_max     11
_diffrn_reflns_limit_k_min     0
_diffrn_reflns_limit_k_max     11
_diffrn_reflns_limit_l_min     0
_diffrn_reflns_limit_l_max     12
_refine_special_details     ?
_reflns_number_total     1740
_reflns_number_gt     1049
_reflns_threshold_expression     'I > 2\s(I)'
_refine_ls_structure_factor_coef     Fsqd
_refine_ls_matrix_type     full
_refine_ls_R_factor_all     0.0570
_refine_ls_R_factor_gt     0.0236
_refine_ls_wR_factor_gt     0.0541
_refine_ls_wR_factor_ref     0.0769
_refine_ls_goodness_of_fit_ref     1.156
_refine_ls_restrained_S_all     1.180
_refine_ls_number_reflns     1740
_refine_ls_number_parameters     118
_refine_ls_number_restraints     26
_refine_ls_hydrogen_treatment     mixed
_refine_ls_weighting_scheme     calc
_refine_ls_weighting_details
              'w=1/[\s^2^(Fo^2^)+(0.0263P)^2^+0.6300P] where P=(Fo^2^+2Fc^2^)/3'
_atom_sites_solution_hydrogens     mixed
_atom_sites_solution_primary     heavy
_atom_sites_solution_secondary     difmap
_refine_ls_shift/su_max     0.006
_refine_ls_shift/su_mean     0.001
_refine_diff_density_max     1.065
_refine_diff_density_min     -0.533
_refine_ls_extinction_method
;
SHELXL2018 (Sheldrick, 2015<i>b</i>)
;
_refine_ls_extinction_coef     0.0030(8)
_refine_ls_extinction_expression
                                  'Fc^*^=kFc[1+0.001xFc^2^\l^3^/sin(2\q)]^-1/4^'
loop_
    _atom_type_symbol
    _atom_type_description
    _atom_type_scat_dispersion_real
    _atom_type_scat_dispersion_imag
    _atom_type_scat_source
    'Cu' 'Cu' 0.3201 1.2651
                         'International Tables Vol C Tables 4.2.6.8 and 6.1.1.4'
    'O' 'O' 0.0106 0.0060
                         'International Tables Vol C Tables 4.2.6.8 and 6.1.1.4'
    'N' 'N' 0.0061 0.0033
                         'International Tables Vol C Tables 4.2.6.8 and 6.1.1.4'
    'C' 'C' 0.0033 0.0016
                         'International Tables Vol C Tables 4.2.6.8 and 6.1.1.4'
    'H' 'H' 0.0000 0.0000
                         'International Tables Vol C Tables 4.2.6.8 and 6.1.1.4'
_computing_data_collection
;
KappaCCD Server Software (Nonius, 1997)
;
_computing_cell_refinement
;
SCALEPACK (Otwinowski & Minor, 1997)
;
_computing_data_reduction
;
DENZO and SCALEPACK (Otwinowski & Minor,1997)
;
_computing_structure_solution
;
SHELXS97 (Sheldrick, 2008)
;
_computing_structure_refinement
;
SHELXL2018 (Sheldrick, 2015<i>b</i>)
;
_computing_molecular_graphics
;
ORTEPIII (Burnett & Johnson, 1996) and ORTEP-3 for Windows (Farrugia,
2012)
;
_computing_publication_material
;
publCIF (Westrip, 2010)
;
loop_
    _atom_site_type_symbol
    _atom_site_label
    _atom_site_fract_x
    _atom_site_fract_y
    _atom_site_fract_z
    _atom_site_U_iso_or_equiv
    _atom_site_adp_type
    _atom_site_calc_flag
    _atom_site_occupancy
    _atom_site_disorder_assembly
    _atom_site_disorder_group
    Cu Cu1 0.43137(4) -0.00194(4) -0.16664(4) 0.03507(14) Uani d 1 . .
    Cu Cu2 0.000000 0.000000 0.000000 0.02951(14) Uani d 1 . .
    C C1 0.2785(3) 0.0024(3) -0.0860(3) 0.0351(5) Uani d 1 . .
    N N1 0.1773(3) 0.0056(3) -0.0525(3) 0.0369(5) Uani d 1 . .
    C C2 0.5179(3) 0.3029(3) -0.2702(3) 0.0378(6) Uani d 0.5 . .
    N N2 0.4816(3) 0.1875(3) -0.2405(3) 0.0398(6) Uani d 0.5 . .
    N N2C 0.5179(3) 0.3029(3) -0.2702(3) 0.0378(6) Uani d 0.5 . .
    C C2N 0.4816(3) 0.1875(3) -0.2405(3) 0.0398(6) Uani d 0.5 . .
    O O11A 0.1498(19) -0.1514(11) 0.241(2) 0.0534(15) Uani d 0.643(14) A 1
    H H11A 0.202(8) -0.226(5) 0.243(10) 0.051(15) Uiso d 0.643(14) A 1
    C C12A 0.2544(10) -0.0467(8) 0.3618(7) 0.0484(19) Uani d 0.643(14) A 1
    H H12A 0.290950 -0.088854 0.468798 0.073 Uiso calc 0.643(14) A 1
    H H12B 0.345489 -0.023671 0.345150 0.073 Uiso calc 0.643(14) A 1
    C C13A 0.1569(11) 0.0924(7) 0.3410(6) 0.0475(19) Uani d 0.643(14) A 1
    H H13A 0.063915 0.066997 0.353403 0.071 Uiso calc 0.643(14) A 1
    H H13B 0.217945 0.167214 0.421944 0.071 Uiso calc 0.643(14) A 1
    N N14A 0.1096(3) 0.1541(3) 0.1812(3) 0.0448(6) Uani d 0.643(14) A 1
    H H14A 0.195028 0.189574 0.176700 0.067 Uiso calc 0.643(14) A 1
    H H14B 0.044412 0.232000 0.165357 0.067 Uiso calc 0.643(14) A 1
    O O11B 0.143(4) -0.189(2) 0.249(4) 0.0534(15) Uani d 0.357(14) A 2
    H H11B 0.220(11) -0.197(13) 0.232(17) 0.051(15) Uiso d 0.357(14) A 2
    C C12B 0.171(2) -0.0648(17) 0.3598(13) 0.058(3) Uani d 0.357(14) A 2
    H H12C 0.241443 -0.100736 0.467296 0.087 Uiso calc 0.357(14) A 2
    H H12D 0.071231 -0.039347 0.358141 0.087 Uiso calc 0.357(14) A 2
    C C13B 0.2362(19) 0.0704(15) 0.3333(12) 0.050(3) Uani d 0.357(14) A 2
    H H13C 0.327766 0.046259 0.317901 0.075 Uiso calc 0.357(14) A 2
    H H13D 0.270322 0.136169 0.426513 0.075 Uiso calc 0.357(14) A 2
    N N14B 0.1096(3) 0.1541(3) 0.1812(3) 0.0448(6) Uani d 0.357(14) A 2
    H H14C 0.155966 0.225597 0.150299 0.067 Uiso calc 0.357(14) A 2
    H H14D 0.038556 0.198626 0.204402 0.067 Uiso calc 0.357(14) A 2
loop_
    _atom_site_aniso_label
    _atom_site_aniso_U_11
    _atom_site_aniso_U_22
    _atom_site_aniso_U_33
    _atom_site_aniso_U_12
    _atom_site_aniso_U_13
    _atom_site_aniso_U_23
    Cu1 0.0384(2) 0.0342(2) 0.0408(2) 0.00048(17) 0.02519(16) 0.00040(16)
    Cu2 0.0272(2) 0.0342(2) 0.0311(2) -0.0012(2) 0.01687(18) -0.0013(2)
    C1 0.0394(13) 0.0296(13) 0.0433(14) -0.0010(14) 0.0250(12) -0.0014(13)
    N1 0.0327(11) 0.0432(13) 0.0388(12) -0.0015(12) 0.0197(10) -0.0033(11)
    C2 0.0401(15) 0.0334(14) 0.0416(15) 0.0005(11) 0.0203(12) 0.0064(11)
    N2 0.0392(15) 0.0414(16) 0.0399(14) 0.0027(12) 0.0190(12) 0.0056(12)
    N2C 0.0401(15) 0.0334(14) 0.0416(15) 0.0005(11) 0.0203(12) 0.0064(11)
    C2N 0.0392(15) 0.0414(16) 0.0399(14) 0.0027(12) 0.0190(12) 0.0056(12)
    O11A 0.061(2) 0.022(5) 0.081(3) 0.013(4) 0.0363(17) 0.018(5)
    C12A 0.039(3) 0.059(3) 0.041(3) 0.011(3) 0.013(2) 0.002(2)
    C13A 0.048(4) 0.060(3) 0.034(2) 0.010(3) 0.018(2) -0.004(2)
    N14A 0.0484(14) 0.0414(14) 0.0500(15) -0.0048(12) 0.0274(12) -0.0040(12)
    O11B 0.061(2) 0.022(5) 0.081(3) 0.013(4) 0.0363(17) 0.018(5)
    C12B 0.051(5) 0.097(6) 0.042(4) -0.021(4) 0.035(4) -0.010(4)
    C13B 0.046(5) 0.054(5) 0.044(4) -0.007(4) 0.015(4) -0.008(4)
    N14B 0.0484(14) 0.0414(14) 0.0500(15) -0.0048(12) 0.0274(12) -0.0040(12)
_geom_special_details
;
 All esds (except the esd in the dihedral angle between two l.s. planes)
 are estimated using the full covariance matrix.  The cell esds are taken
 into account individually in the estimation of esds in distances, angles
 and torsion angles; correlations between esds in cell parameters are only
 used when they are defined by crystal symmetry.  An approximate (isotropic)
 treatment of cell esds is used for estimating esds involving l.s. planes.
;
loop_
    _geom_bond_atom_site_label_1
    _geom_bond_atom_site_label_2
    _geom_bond_site_symmetry_2
    _geom_bond_distance
    _geom_bond_publ_flag
    Cu1 C1 . 1.922(3) ?
    Cu1 N2 . 1.947(3) ?
    Cu1 C2 4_655 1.949(3) ?
    Cu1 Cu1 3_655 2.7734(7) ?
    Cu2 N1 . 1.963(2) ?
    Cu2 N14A . 2.044(2) ?
    Cu2 N14B . 2.044(2) ?
    Cu2 O11B . 2.67(3) ?
    Cu2 O11A . 2.439(14) ?
    C1 N1 . 1.142(4) ?
    C2 N2 . 1.147(4) ?
    O11A C12A . 1.442(17) ?
    O11A H11A . 0.817(10) ?
    C12A C13A . 1.494(11) ?
    C12A H12A . 0.9700 ?
    C12A H12B . 0.9700 ?
    C13A N14A . 1.454(6) ?
    C13A H13A . 0.9700 ?
    C13A H13B . 0.9700 ?
    N14A H14A . 0.8900 ?
    N14A H14B . 0.8900 ?
    O11B C12B . 1.44(3) ?
    O11B H11B . 0.819(10) ?
    C12B C13B . 1.41(2) ?
    C12B H12C . 0.9700 ?
    C12B H12D . 0.9700 ?
    C13B N14B . 1.563(12) ?
    C13B H13C . 0.9700 ?
    C13B H13D . 0.9700 ?
    N14B H14C . 0.8900 ?
    N14B H14D . 0.8900 ?
loop_
    _geom_angle_atom_site_label_1
    _geom_angle_atom_site_label_2
    _geom_angle_atom_site_label_3
    _geom_angle_site_symmetry_1
    _geom_angle_site_symmetry_3
    _geom_angle
    _geom_angle_publ_flag
    C1 Cu1 N2 . . 118.41(12) ?
    C1 Cu1 C2 . 4_655 118.33(12) ?
    N2 Cu1 C2 . 4_655 120.78(11) ?
    C1 Cu1 Cu1 . 3_655 66.96(9) ?
    N2 Cu1 Cu1 . 3_655 108.86(8) ?
    C2 Cu1 Cu1 4_655 3_655 107.33(8) ?
    N1 Cu2 N1 . 3 180.0 ?
    N1 Cu2 N14A . 3 88.76(10) ?
    N1 Cu2 N14A 3 3 91.24(10) ?
    N1 Cu2 N14A . . 91.24(10) ?
    N1 Cu2 N14A 3 . 88.76(10) ?
    N14A Cu2 N14A 3 . 180.0 ?
    N1 Cu2 N14B . . 91.24(10) ?
    N1 Cu2 N14B 3 . 88.76(10) ?
    N1 Cu2 O11B . 3 85.3(7) ?
    N1 Cu2 O11B 3 3 94.7(7) ?
    N14A Cu2 O11B 3 3 80.1(7) ?
    N14A Cu2 O11B . 3 99.9(7) ?
    N14B Cu2 O11B . 3 99.9(7) ?
    N1 Cu2 O11B . . 94.7(7) ?
    N1 Cu2 O11B 3 . 85.3(7) ?
    N14B Cu2 O11B . . 80.1(7) ?
    O11B Cu2 O11B 3 . 180.0 ?
    N1 Cu2 O11A . . 92.4(4) ?
    N1 Cu2 O11A 3 . 87.6(4) ?
    N14A Cu2 O11A 3 . 105.3(3) ?
    N14A Cu2 O11A . . 74.7(3) ?
    N1 C1 Cu1 . . 173.7(3) ?
    N1 C1 Cu1 . 3_655 114.4(2) ?
    Cu1 C1 Cu1 . 3_655 71.84(9) ?
    C1 N1 Cu2 . . 176.9(2) ?
    N2 C2 Cu1 . 4_665 176.5(3) ?
    C2 N2 Cu1 . . 174.0(3) ?
    C12A O11A Cu2 . . 106.0(5) ?
    C12A O11A H11A . . 108(6) ?
    Cu2 O11A H11A . . 123(6) ?
    C13A C12A O11A . . 104.9(8) ?
    C13A C12A H12A . . 110.8 ?
    O11A C12A H12A . . 110.8 ?
    C13A C12A H12B . . 110.8 ?
    O11A C12A H12B . . 110.8 ?
    H12A C12A H12B . . 108.8 ?
    N14A C13A C12A . . 108.7(6) ?
    N14A C13A H13A . . 109.9 ?
    C12A C13A H13A . . 109.9 ?
    N14A C13A H13B . . 109.9 ?
    C12A C13A H13B . . 109.9 ?
    H13A C13A H13B . . 108.3 ?
    C13A N14A Cu2 . . 113.8(3) ?
    C13A N14A H14A . . 108.8 ?
    Cu2 N14A H14A . . 108.8 ?
    C13A N14A H14B . . 108.8 ?
    Cu2 N14A H14B . . 108.8 ?
    H14A N14A H14B . . 107.7 ?
    C12B O11B Cu2 . . 90.3(10) ?
    C12B O11B H11B . . 109(10) ?
    Cu2 O11B H11B . . 91(9) ?
    O11B C12B C13B . . 117.6(14) ?
    O11B C12B H12C . . 107.9 ?
    C13B C12B H12C . . 107.9 ?
    O11B C12B H12D . . 107.9 ?
    C13B C12B H12D . . 107.9 ?
    H12C C12B H12D . . 107.2 ?
    C12B C13B N14B . . 109.9(12) ?
    C12B C13B H13C . . 109.7 ?
    N14B C13B H13C . . 109.7 ?
    C12B C13B H13D . . 109.7 ?
    N14B C13B H13D . . 109.7 ?
    H13C C13B H13D . . 108.2 ?
    C13B N14B Cu2 . . 109.2(5) ?
    C13B N14B H14C . . 109.8 ?
    Cu2 N14B H14C . . 109.8 ?
    C13B N14B H14D . . 109.8 ?
    Cu2 N14B H14D . . 109.8 ?
    H14C N14B H14D . . 108.3 ?
loop_
    _geom_hbond_atom_site_label_D
    _geom_hbond_atom_site_label_H
    _geom_hbond_atom_site_label_A
    _geom_hbond_site_symmetry_A
    _geom_hbond_distance_DH
    _geom_hbond_distance_HA
    _geom_hbond_distance_DA
    _geom_hbond_angle_DHA
    _geom_hbond_publ_flag
    N14B H14D O11B 4_566 0.89 2.20 3.09(3) 177.5 yes
    O11B H11B N2C 3_655 0.819(10) 2.53(6) 3.30(3) 156(11) yes
_shelx_space_group_comment
;
The symmetry employed for this shelxl refinement is uniquely defined
by the following loop, which should always be used as a source of
symmetry information in preference to the above space-group names.
They are only intended as comments.
;
_shelx_estimated_absorpt_T_min     0.284
_shelx_estimated_absorpt_T_max     0.435
_shelx_hkl_file
;
   2   0 -12  493.95   24.72
   3   0 -12   -3.67   17.09
   4   0 -12   -0.69   21.23
   5   0 -12  293.75   20.47
   6   0 -12   63.40   13.65
   7   0 -12 1567.27   43.05
   8   0 -12   35.45   13.82
   9   0 -12  712.13   23.69
   2   1 -12  -10.20   10.20
   3   1 -12  -11.48   11.48
   4   1 -12  -12.52   12.52
   5   1 -12  -10.36   13.99
   6   1 -12   -9.87   10.06
   7   1 -12  -10.21   10.43
   8   1 -12   -9.22   11.78
   3   2 -12   36.01   14.82
   4   2 -12   10.82   16.06
   5   2 -12  262.58   12.98
   6   2 -12    9.53    8.77
   7   2 -12 1312.89   36.16
   8   2 -12   -9.82    9.82
   4   3 -12  -12.14   12.14
   5   3 -12  -11.50   11.50
   6   3 -12  -10.73   10.73
   7   3 -12  -12.74   12.74
   1   1 -11   78.39   13.34
   2   1 -11   -9.31    9.48
   3   1 -11 1038.92   24.87
   4   1 -11   35.35    8.12
   5   1 -11 1528.93   29.37
   6   1 -11  203.84    9.46
   7   1 -11 1376.43   35.83
   8   1 -11   99.76   11.15
   9   1 -11   34.79   10.90
  10   1 -11  588.03   18.08
   1   2 -11  -12.23   13.85
   2   2 -11   -7.51   10.65
   3   2 -11   -2.95   11.23
   4   2 -11   -9.46    9.50
   5   2 -11   -8.68    8.78
   6   2 -11    4.18    8.07
   7   2 -11  -10.30   10.35
   8   2 -11   -5.84    9.27
   9   2 -11  -14.42   14.42
  10   2 -11  -11.73   11.73
   1   3 -11   17.33   11.95
   2   3 -11   47.34   12.52
   3   3 -11  649.16   18.65
   4   3 -11   -8.90    9.00
   5   3 -11  772.46   22.18
   6   3 -11   19.23    8.67
   7   3 -11  789.86   17.61
   8   3 -11  245.98   11.46
   9   3 -11  -10.30   10.30
   1   4 -11  -12.70   12.70
   2   4 -11  -12.05   12.05
   3   4 -11   -5.69   11.07
   4   4 -11  -10.24   10.42
   5   4 -11   -9.65    9.85
   6   4 -11    8.30   10.58
   7   4 -11  -10.62   10.95
   8   4 -11   -9.80    9.80
   9   4 -11  -11.76   11.76
   3   5 -11  771.83   20.26
   4   5 -11   50.70   10.12
   5   5 -11  884.77   24.45
   6   5 -11  180.55   14.30
   7   5 -11  943.90   64.14
   1   0 -10 1175.67   27.68
   2   0 -10   92.75   11.04
   3   0 -10 2870.86   50.83
   4   0 -10   21.98    8.07
   5   0 -10  740.00   18.94
   6   0 -10   85.12   10.37
   7   0 -10   34.63   10.15
   8   0 -10 2896.92   55.40
   9   0 -10   59.11   14.16
  10   0 -10 2095.57   45.37
  11   0 -10  141.98   20.50
   1   1 -10   -2.93    8.09
   2   1 -10   -1.06    7.50
   3   1 -10   -6.37    6.47
   4   1 -10    0.68    6.29
   5   1 -10    8.22    9.73
   6   1 -10   -4.56    6.84
   7   1 -10   -7.81    8.05
   8   1 -10   -9.12   10.74
   9   1 -10   -4.23    8.93
  10   1 -10   -9.01    9.76
  11   1 -10  -13.46   13.46
   1   2 -10  883.01   26.24
   2   2 -10   21.97    7.74
   3   2 -10 2210.73   36.81
   4   2 -10   -6.38    6.68
   5   2 -10  795.12   25.95
   6   2 -10   80.41    9.17
   7   2 -10   28.07    8.54
   8   2 -10 1816.88   32.58
   9   2 -10   78.15   10.38
  10   2 -10 1302.66   28.62
  11   2 -10   -1.80   13.60
   1   3 -10   -9.96    9.96
   2   3 -10   -2.10    9.65
   3   3 -10   -6.92    7.04
   4   3 -10   -7.95    9.66
   5   3 -10   -6.60    6.85
   6   3 -10   -7.21    7.51
   7   3 -10   -7.98    8.08
   8   3 -10   -6.30    8.26
   9   3 -10  -10.10   10.31
  10   3 -10  -12.00   12.01
   1   4 -10  761.08   25.74
   2   4 -10   34.46    8.52
   3   4 -10 1478.10   25.29
   4   4 -10   -7.07    7.44
   5   4 -10  585.20   13.21
   6   4 -10   87.01   10.05
   7   4 -10   -0.86    8.06
   8   4 -10 1366.03   43.67
   9   4 -10  161.14   15.34
  10   4 -10 1052.94   24.48
   1   5 -10  -12.69   13.26
   2   5 -10   -9.06    9.91
   3   5 -10   -7.73    7.80
   4   5 -10   -8.53    8.77
   5   5 -10   48.39    8.40
   6   5 -10   -8.54   11.00
   7   5 -10   -9.60    9.79
   8   5 -10    8.46   15.21
   9   5 -10  -13.92   13.92
   1   6 -10  532.62   15.51
   2   6 -10   96.03   10.61
   3   6 -10  872.60   40.55
   4   6 -10   -7.95    9.70
   5   6 -10  400.30   13.02
   6   6 -10   13.59   17.16
   7   6 -10   23.25   14.97
   8   6 -10 1021.08   22.23
   3   7 -10   -9.21    9.21
   4   7 -10  -10.57   10.57
   5   7 -10   -9.89    9.89
   6   7 -10  -10.87   10.87
   1   1  -9 2478.21   35.92
   2   1  -9   -5.37    5.52
   3   1  -9  661.44   11.97
   4   1  -9 1234.29   16.89
   5   1  -9    1.98    5.85
   6   1  -9 3075.92   47.32
   7   1  -9  363.75    8.94
   8   1  -9 5168.60   73.46
   9   1  -9   19.32    7.13
  10   1  -9  437.99   11.95
  11   1  -9   43.01   14.30
   1   2  -9   -2.86    6.48
   2   2  -9   -5.31    5.43
   3   2  -9   48.49    6.58
   4   2  -9    8.15    5.39
   5   2  -9    0.43   11.00
   6   2  -9   -1.20    5.29
   7   2  -9   12.70    7.98
   8   2  -9   38.98    6.26
   9   2  -9   -7.17    7.32
  10   2  -9   -8.00    8.19
  11   2  -9   -2.59    9.22
   1   3  -9 2528.56   36.79
   2   3  -9   28.38    5.88
   3   3  -9 1308.78   20.17
   4   3  -9  606.35   10.83
   5   3  -9   24.57    5.52
   6   3  -9 1037.73   17.57
   7   3  -9  274.93   10.08
   8   3  -9 2480.92   31.73
   9   3  -9   -3.77    7.56
  10   3  -9  401.97   12.00
  11   3  -9  319.45   12.02
   1   4  -9    4.35    8.31
   2   4  -9   -5.59    5.76
   3   4  -9   48.53    6.62
   4   4  -9   -5.73    5.85
   5   4  -9    9.05    5.43
   6   4  -9   38.91    5.77
   7   4  -9   -6.77    7.28
   8   4  -9   -7.54    7.72
   9   4  -9  -10.72   10.95
  10   4  -9  -10.61   10.67
   1   5  -9  818.50   18.95
   2   5  -9   -2.25    5.61
   3   5  -9  359.11    9.78
   4   5  -9 1004.42   16.89
   5   5  -9   36.82    5.52
   6   5  -9 1606.33   31.40
   7   5  -9  476.17   15.02
   8   5  -9 2861.88   45.81
   9   5  -9    4.57   12.89
  10   5  -9  532.55   14.30
   1   6  -9   -9.64    9.73
   2   6  -9   -4.51    7.68
   3   6  -9   -7.50    7.77
   4   6  -9   -6.84    7.35
   5   6  -9    0.11    7.32
   6   6  -9   -8.21    8.43
   7   6  -9   -8.55    8.67
   8   6  -9  -10.90   11.60
   9   6  -9  -11.98   11.98
   1   7  -9  597.77   20.90
   2   7  -9    2.69   12.37
   3   7  -9  422.93   16.89
   4   7  -9  243.07   11.64
   5   7  -9   -6.80    8.77
   6   7  -9  603.43   21.75
   7   7  -9   34.14   13.01
   8   7  -9 1063.64   27.75
   3   8  -9  -17.69   17.69
   4   8  -9  -10.37   10.37
   5   8  -9   -9.83    9.83
   6   8  -9  -10.35   10.35
   1   0  -8  139.70    5.46
   2   0  -8 1633.21   24.26
   3   0  -8  101.10    6.20
   4   0  -8 9622.61  132.91
   5   0  -8  269.89    8.72
   6   0  -8 4923.46   74.51
   7   0  -8   68.71    6.14
   8   0  -8 1009.67   20.78
   9   0  -8  747.79   17.82
  10   0  -8   71.43    9.99
  11   0  -8 2012.26   40.26
  12   0  -8   47.66   16.25
   1   1  -8   92.66    3.96
   2   1  -8   48.17    4.18
   3   1  -8    7.92    3.50
   4   1  -8    6.06    4.70
   5   1  -8   34.33    3.39
   6   1  -8   46.75    3.70
   7   1  -8   -4.83    4.91
   8   1  -8   -5.59    5.71
   9   1  -8   -2.75    6.21
  10   1  -8   -6.48    6.68
  11   1  -8   -9.16    9.23
  12   1  -8  -10.64   10.64
   1   2  -8  674.38   10.09
   2   2  -8 1080.91   13.83
   3   2  -8   -3.66    5.80
   4   2  -8 6233.24   66.56
   5   2  -8  451.00   10.71
   6   2  -8 3067.26   34.00
   7   2  -8   79.73    7.90
   8   2  -8 1459.55   20.99
   9   2  -8 1027.35   17.35
  10   2  -8   -8.41    8.44
  11   2  -8 1387.98   37.58
  12   2  -8   43.51   11.01
   1   3  -8   -4.44    4.54
   2   3  -8   25.56    6.16
   3   3  -8   -3.52    3.93
   4   3  -8   -2.03    4.01
   5   3  -8   -0.27    3.51
   6   3  -8    1.15    5.03
   7   3  -8   -3.17    6.05
   8   3  -8   -5.49    6.89
   9   3  -8   -7.11    7.89
  10   3  -8   -7.87    8.01
  11   3  -8  -15.69   15.80
   1   4  -8  542.16   15.72
   2   4  -8 1140.42   17.72
   3   4  -8   21.06    4.95
   4   4  -8 3964.87   50.85
   5   4  -8  458.07    8.64
   6   4  -8 2077.69   30.84
   7   4  -8   13.98    5.58
   8   4  -8 1260.14   20.09
   9   4  -8 1060.40   19.73
  10   4  -8   -5.37   10.60
  11   4  -8 1005.06   28.98
   1   5  -8   12.76    5.35
   2   5  -8   12.44    5.19
   3   5  -8   28.08    5.61
   4   5  -8   -4.99    5.15
   5   5  -8   30.49    6.40
   6   5  -8   -4.41    5.63
   7   5  -8    5.65    8.21
   8   5  -8   -7.46    7.84
   9   5  -8   -9.04    9.10
  10   5  -8   -4.69   12.39
   1   6  -8  226.10   10.09
   2   6  -8  874.84   15.46
   3   6  -8   44.23    6.76
   4   6  -8 2781.63   61.83
   5   6  -8  157.99    7.86
   6   6  -8 1695.20   37.34
   7   6  -8   13.34   11.96
   8   6  -8  600.01   15.26
   9   6  -8  357.59   14.71
  10   6  -8    4.38    9.54
   1   7  -8   -8.88    9.98
   2   7  -8   -2.61    8.09
   3   7  -8   -3.95    7.02
   4   7  -8   -4.84    7.61
   5   7  -8   -6.18    8.62
   6   7  -8   -8.04    8.32
   7   7  -8   -9.45    9.74
   8   7  -8  -12.22   12.29
   9   7  -8  -12.08   12.08
   1   8  -8  209.25   14.03
   2   8  -8  216.05   13.06
   3   8  -8   -9.58   10.73
   4   8  -8 1116.74   23.08
   5   8  -8   30.29    9.86
   6   8  -8  605.30   28.26
   7   8  -8   -5.42   10.87
   3   9  -8  -10.48   10.48
   4   9  -8  -10.62   10.62
   1   1  -7  202.82    3.63
   2   1  -7 9851.28   84.98
   3   1  -7  201.88    4.15
   4   1  -7 7726.67   69.81
   5   1  -7  240.25    4.50
   6   1  -7  309.01    5.93
   7   1  -7 1285.06   16.44
   8   1  -7  194.73    5.83
   9   1  -7 6072.86   77.63
  10   1  -7  164.23    9.05
  11   1  -7 1697.82   30.12
  12   1  -7  -10.82   10.86
   1   2  -7   27.14    2.99
   2   2  -7   -2.56    2.68
   3   2  -7  117.71    3.52
   4   2  -7  105.25    5.54
   5   2  -7   60.36    3.34
   6   2  -7   -3.09    3.26
   7   2  -7   26.42    5.34
   8   2  -7   19.22    5.16
   9   2  -7   -5.29    5.44
  10   2  -7   -4.32    7.12
  11   2  -7   -8.90    8.96
  12   2  -7  -11.07   11.27
   1   3  -7  401.11    6.41
   2   3  -7 8186.96   80.59
   3   3  -7 1490.67   17.03
   4   3  -7 6503.61   62.84
   5   3  -7   14.50    2.80
   6   3  -7 1293.87   19.90
   7   3  -7  972.96   16.97
   8   3  -7   51.34    5.58
   9   3  -7 3678.61   50.90
  10   3  -7   64.28    8.13
  11   3  -7  640.84   27.43
   1   4  -7    6.01    3.10
   2   4  -7   -1.72    4.06
   3   4  -7   75.58    4.16
   4   4  -7   -2.18    4.40
   5   4  -7    9.28    3.36
   6   4  -7   45.40    5.75
   7   4  -7    4.11    5.35
   8   4  -7    4.21    6.15
   9   4  -7   -5.73    8.14
  10   4  -7   -8.53   12.27
  11   4  -7  -11.12   11.25
   1   5  -7   35.55    3.70
   2   5  -7 2736.56   48.00
   3   5  -7  147.65    6.38
   4   5  -7 2998.90   51.51
   5   5  -7  383.13   19.11
   6   5  -7  143.69    5.68
   7   5  -7 1167.57   29.85
   8   5  -7  183.34    8.85
   9   5  -7 3154.60   76.21
  10   5  -7  268.39   14.59
  11   5  -7 1136.04   50.21
   1   6  -7   37.61    4.88
   2   6  -7   -4.63    4.78
   3   6  -7   -2.39    5.12
   4   6  -7   -2.08    4.85
   5   6  -7   -6.22    6.27
   6   6  -7   -4.69    7.07
   7   6  -7   -5.61    6.82
   8   6  -7   -5.67    7.66
   9   6  -7   -9.63    9.65
  10   6  -7  -12.12   12.12
   1   7  -7   92.13    8.01
   2   7  -7 2494.13   49.37
   3   7  -7  271.93    8.53
   4   7  -7 2538.43   53.82
   5   7  -7   -2.72    7.55
   6   7  -7  206.59    9.16
   7   7  -7  160.50   10.58
   8   7  -7   -5.88   10.03
   9   7  -7 1169.59   28.86
   1   8  -7  -11.23   11.55
   2   8  -7   -6.86    7.35
   3   8  -7   -6.75    7.20
   4   8  -7    2.59   11.62
   5   8  -7   -8.37   13.63
   6   8  -7   -5.15    9.81
   7   8  -7   -4.53   12.46
   8   8  -7  -12.21   12.21
   1   9  -7   -6.33   10.88
   2   9  -7  871.24   23.83
   3   9  -7   85.92   12.03
   4   9  -7  740.02   55.04
   5   9  -7   -9.03   10.91
   6   9  -7   57.08   10.78
   1   0  -6    2.66    2.92
   2   0  -6 7467.12   73.61
   3   0  -6 1185.06   15.36
   4   0  -6  407.15    6.60
   5   0  -6 7956.23   97.33
   6   0  -6 1958.96   27.43
   7   0  -6 5523.87   73.79
   8   0  -6  395.72    8.94
   9   0  -6 5444.63   79.50
  10   0  -6  131.15    8.20
  11   0  -6  128.97   11.97
  12   0  -6  731.32   23.61
   1   1  -6  195.52    3.86
   2   1  -6  174.10    3.13
   3   1  -6  133.21    3.39
   4   1  -6   -1.00    2.00
   5   1  -6   29.60    2.60
   6   1  -6   38.47    3.27
   7   1  -6   -3.78    4.23
   8   1  -6   -3.66    3.68
   9   1  -6   -4.44    4.63
  10   1  -6   -7.30    7.30
  11   1  -6   -8.20    8.29
  12   1  -6  -10.05   10.24
   1   2  -6 1297.74   11.52
   2   2  -6 7347.85   54.73
   3   2  -6   -0.68    2.79
   4   2  -6 1302.62   12.85
   5   2  -6 7140.80  107.95
   6   2  -6  290.70    5.54
   7   2  -6 5784.48   64.28
   8   2  -6  317.26    9.05
   9   2  -6 3909.95   56.99
  10   2  -6   -6.74    8.94
  11   2  -6   88.53    8.07
  12   2  -6  487.82   19.49
   1   3  -6   -2.23    2.31
   2   3  -6   22.91    2.61
   3   3  -6    0.70    2.50
   4   3  -6   42.19    3.65
   5   3  -6   16.38    4.38
   6   3  -6   -3.49    4.23
   7   3  -6   -1.47    4.77
   8   3  -6   -4.76    5.83
   9   3  -6   -4.89    7.00
  10   3  -6   -8.00    8.02
  11   3  -6   -1.36    8.99
  12   3  -6  -11.01   11.01
   1   4  -6  743.05    8.06
   2   4  -6 4139.98   37.29
   3   4  -6  139.87    5.64
   4   4  -6  765.37   11.63
   5   4  -6 5689.01   85.97
   6   4  -6  223.57    7.21
   7   4  -6 4135.68   57.61
   8   4  -6  320.69    9.38
   9   4  -6 2712.95   41.48
  10   4  -6    4.35    8.37
  11   4  -6   51.55   11.70
   1   5  -6   14.92    3.18
   2   5  -6   89.87    3.69
   3   5  -6   80.66    4.44
   4   5  -6    4.30    2.81
   5   5  -6    1.01    4.81
   6   5  -6   15.83    3.46
   7   5  -6   -0.90    5.85
   8   5  -6   -6.85    6.86
   9   5  -6   -8.21    8.21
  10   5  -6   -8.50    9.22
  11   5  -6  -11.60   11.61
   1   6  -6  187.11    4.84
   2   6  -6 2911.69   39.15
   3   6  -6  454.26    7.98
   4   6  -6  244.44    8.04
   5   6  -6 2453.43   43.01
   6   6  -6  628.30   11.64
   7   6  -6 1768.16   32.85
   8   6  -6  214.53    9.49
   9   6  -6 2237.85   35.67
  10   6  -6   90.51   12.12
   1   7  -6   -4.73    5.13
   2   7  -6   -1.52    5.09
   3   7  -6   -2.69    5.76
   4   7  -6   11.28    5.16
   5   7  -6    3.26    7.44
   6   7  -6   -7.55    7.60
   7   7  -6   -5.95    7.56
   8   7  -6  -13.21   13.72
   9   7  -6   -9.41    9.45
   1   8  -6  332.01    9.45
   2   8  -6 1655.92   31.33
   3   8  -6   -5.89    6.74
   4   8  -6  180.67    8.26
   5   8  -6  943.13   25.77
   6   8  -6   23.92    8.14
   7   8  -6 1035.23   23.08
   8   8  -6   67.56   10.32
   1   9  -6   -7.41   10.75
   2   9  -6   -6.94    8.47
   3   9  -6   -6.95   10.36
   4   9  -6    8.87    9.53
   5   9  -6  -11.36   11.72
   6   9  -6  -11.05   13.15
   7   9  -6  -16.01   16.01
   1  10  -6    7.78    9.39
   2  10  -6  322.71   28.72
   3  10  -6  -14.37   14.37
   4  10  -6   10.37   11.92
   5  10  -6  568.56   19.01
   1   1  -5   66.44    1.72
   2   1  -5  265.75    3.24
   3   1  -511230.38   85.40
   4   1  -5 1002.85    8.54
   5   1  -514201.41   99.89
   6   1  -5  512.69   11.21
   7   1  -5 3464.31   36.25
   8   1  -5  356.08    6.43
   9   1  -5  391.58    8.80
  10   1  -5 2933.94   38.69
  11   1  -5  100.05    7.78
  12   1  -5 1158.86   24.76
   1   2  -5  123.97    2.24
   2   2  -5   48.58    2.02
   3   2  -5  171.61    2.76
   4   2  -5   65.41    3.54
   5   2  -5   44.48    3.25
   6   2  -5    5.23    3.44
   7   2  -5    1.44    3.70
   8   2  -5   -4.76    4.79
   9   2  -5    0.12    3.91
  10   2  -5   -4.33    6.30
  11   2  -5   -7.75    7.77
  12   2  -5  -10.76   11.21
   1   3  -5   96.26    2.50
   2   3  -5    4.80    2.14
   3   3  -514995.89  106.75
   4   3  -5  696.49    8.18
   5   3  -520858.65  267.22
   6   3  -5  871.49   11.73
   7   3  -5 3475.59   36.80
   8   3  -5   73.23    4.60
   9   3  -5  388.24   20.55
  10   3  -5 1292.22   26.78
  11   3  -5  -10.41   10.42
  12   3  -5  916.86   19.23
   1   4  -5  198.22    3.27
   2   4  -5   -2.48    2.58
   3   4  -5   21.38    2.73
   4   4  -5   14.32    3.43
   5   4  -5   15.26    3.96
   6   4  -5   -3.11    4.35
   7   4  -5    0.19    5.55
   8   4  -5   32.17    5.37
   9   4  -5   -6.62    7.67
  10   4  -5   -8.50    8.52
  11   4  -5  -10.05   10.11
   1   5  -5  227.08    8.92
   2   5  -5  647.60    7.27
   3   5  -5 3803.44   35.43
   4   5  -5  377.29    5.91
   5   5  -5 5708.10   57.32
   6   5  -5   66.46    6.18
   7   5  -5 1230.44   24.52
   8   5  -5  346.54   11.95
   9   5  -5  140.28    9.06
  10   5  -5 1636.25   37.87
  11   5  -5  185.98   13.64
   1   6  -5   53.96    3.47
   2   6  -5    1.33    3.12
   3   6  -5   -0.23    3.44
   4   6  -5   -2.08    3.45
   5   6  -5   -4.22    4.23
   6   6  -5   10.64    9.85
   7   6  -5   -1.75    5.90
   8   6  -5    1.29    7.39
   9   6  -5   -8.52    9.40
  10   6  -5   -9.67    9.69
   1   7  -5  439.56    8.88
   2   7  -5   50.13    4.72
   3   7  -5 2612.42   31.00
   4   7  -5  847.24   13.41
   5   7  -5 4150.28   63.94
   6   7  -5  272.50    7.57
   7   7  -5 1308.19   30.44
   8   7  -5   49.98    8.59
   9   7  -5  342.03   12.50
  10   7  -5  573.97   19.58
   1   8  -5   -3.35    5.93
   2   8  -5   76.22    6.26
   3   8  -5    6.50    6.33
   4   8  -5   -5.34    5.43
   5   8  -5   -4.80    6.43
   6   8  -5   -8.02    8.02
   7   8  -5   -9.67   10.12
   8   8  -5   -1.31    9.78
   9   8  -5  -18.61   18.61
   1   9  -5   10.03   10.30
   2   9  -5    9.97    8.03
   3   9  -5 1100.87   19.46
   4   9  -5   24.34    8.59
   5   9  -5 2358.77   37.45
   6   9  -5   29.23    9.96
   7   9  -5  250.18   14.76
   1  10  -5   -9.89   10.84
   2  10  -5   -8.23    9.72
   3  10  -5  -10.18   10.28
   4  10  -5  -11.52   11.53
   5  10  -5  -11.56   11.61
   6  10  -5  -17.12   17.12
   1   0  -4 6576.73   64.78
   2   0  -4 1334.32   14.47
   3   0  -411813.72  115.63
   4   0  -4  879.47   10.24
   5   0  -4 7306.67   70.10
   6   0  -4 5604.11   55.60
   7   0  -4   40.43    4.94
   8   0  -4 4932.07   63.11
   9   0  -4  140.10    6.71
  10   0  -4 3888.64   58.50
  11   0  -4  172.99   11.54
  12   0  -4  286.35   16.63
   1   1  -4  169.62    3.61
   2   1  -4  177.17    2.21
   3   1  -4  214.59    2.67
   4   1  -4    4.19    2.21
   5   1  -4    7.71    2.54
   6   1  -4   -2.86    2.95
   7   1  -4    1.43    3.17
   8   1  -4   -2.53    3.76
   9   1  -4   -3.14    3.48
  10   1  -4   -0.13    4.92
  11   1  -4   -5.77    8.04
  12   1  -4  -10.39   10.51
   1   2  -417959.15  171.42
   2   2  -4 2095.36   15.22
   3   2  -432079.39  216.24
   4   2  -4 1146.50   12.87
   5   2  -4 9639.79   74.58
   6   2  -4 1015.91   12.62
   7   2  -4   22.94    2.47
   8   2  -4 2620.53   31.44
   9   2  -4   35.64    4.57
  10   2  -4 4271.45   49.24
  11   2  -4   29.43    7.40
  12   2  -4  406.19   15.59
   1   3  -4    0.87    1.91
   2   3  -4   -1.66    1.74
   3   3  -4   -1.68    1.70
   4   3  -4   44.11    2.93
   5   3  -4   26.67    2.99
   6   3  -4   24.29    2.95
   7   3  -4    0.87    3.92
   8   3  -4    4.41    4.71
   9   3  -4   -5.12    6.09
  10   3  -4   -6.86    7.07
  11   3  -4   -8.94    8.98
   1   4  -4 7502.29   66.66
   2   4  -4  977.41   10.61
   3   4  -416358.53  120.25
   4   4  -4  135.60    3.75
   5   4  -4 5156.90   44.93
   6   4  -4  800.41   13.04
   7   4  -4   97.25    5.18
   8   4  -4 1901.20   26.51
   9   4  -4   54.37    6.53
  10   4  -4 3101.18   42.23
  11   4  -4   -9.54    9.57
   1   5  -4   -1.72    2.35
   2   5  -4   89.10    2.94
   3   5  -4    2.96    3.13
   4   5  -4   -2.65    2.69
   5   5  -4    8.25    3.93
   6   5  -4   -3.28    4.13
   7   5  -4   -5.43    5.62
   8   5  -4   -2.35    7.02
   9   5  -4   -0.80    6.63
  10   5  -4   -5.89    8.27
  11   5  -4  -11.45   11.54
   1   6  -4 2743.41   31.07
   2   6  -4 1257.91   12.75
   3   6  -4 4292.44   49.23
   4   6  -4  219.04    4.52
   5   6  -4 2849.65   39.87
   6   6  -4 1539.39   25.37
   7   6  -4   24.08    6.03
   8   6  -4 1567.18   29.10
   9   6  -4  114.39    9.45
  10   6  -4 1346.06   30.73
   1   7  -4   -2.00    2.50
   2   7  -4   12.92    3.16
   3   7  -4   22.42    3.50
   4   7  -4    7.70    2.98
   5   7  -4   36.10    3.64
   6   7  -4   -5.18    5.18
   7   7  -4    5.78    6.41
   8   7  -4   -7.16    7.44
   9   7  -4  -10.22   10.22
   1   8  -4 2395.51   31.75
   2   8  -4  675.36   23.05
   3   8  -4 4297.27   57.67
   4   8  -4  193.43    8.09
   5   8  -4 1513.15   41.47
   6   8  -4  171.13    8.02
   7   8  -4   -6.30    7.44
   8   8  -4  495.42   16.25
   9   8  -4   26.96   14.47
   1   9  -4   -8.21    9.51
   2   9  -4   -7.00    8.10
   3   9  -4   -7.09    7.39
   4   9  -4   14.56    7.11
   5   9  -4   -9.39   10.71
   6   9  -4    4.32    9.50
   7   9  -4  -11.77   15.35
   8   9  -4  -12.91   12.91
   1  10  -4  506.38   40.26
   2  10  -4   -7.63   11.66
   3  10  -4 1351.39   27.59
   4  10  -4   -5.49    9.27
   5  10  -4  250.45   16.01
   6  10  -4   38.70   14.66
   1  11  -4   -8.61    9.90
   2  11  -4  -14.39   14.39
   3  11  -4  -15.41   15.41
   1   1  -319549.62  179.84
   2   1  -3 5754.53   40.73
   3   1  -3 7237.42   50.38
   4   1  -3 6528.26   48.49
   5   1  -3 1155.02    8.69
   6   1  -314723.10  101.51
   7   1  -3  910.97    9.37
   8   1  -3 3805.58   35.50
   9   1  -3   57.86    5.07
  10   1  -3 1002.52   15.99
  11   1  -3  375.39    9.90
  12   1  -3  -15.00   15.00
   1   2  -3   85.92    1.70
   2   2  -3  147.98    2.18
   3   2  -3   57.48    1.71
   4   2  -3    7.85    1.60
   5   2  -3   -1.50    1.69
   6   2  -3   35.37    3.05
   7   2  -3   10.18    3.18
   8   2  -3   17.49    3.80
   9   2  -3    7.98    5.47
  10   2  -3   -5.46    5.48
  11   2  -3   -7.31    7.41
   1   3  -321609.30  185.65
   2   3  -3   69.76    1.94
   3   3  -3 4386.12   34.65
   4   3  -3 3500.02   27.85
   5   3  -3 1167.76   11.94
   6   3  -310437.76   88.98
   7   3  -3 1646.68   18.20
   8   3  -3 6242.91   60.78
   9   3  -3   20.78    5.03
  10   3  -3 1895.27   29.89
  11   3  -3  105.42    9.00
   1   4  -3  225.76    3.60
   2   4  -3   -1.73    1.97
   3   4  -3   -3.06    3.37
   4   4  -3   34.48    2.97
   5   4  -3   -3.10    3.12
   6   4  -3   -1.29    3.17
   7   4  -3   -2.78    3.84
   8   4  -3   -4.30    4.61
   9   4  -3   22.58    6.61
  10   4  -3   -7.01    7.02
  11   4  -3  -10.25   10.28
   1   5  -3 7419.41   66.06
   2   5  -3  930.05    8.75
   3   5  -3 5839.37   61.98
   4   5  -3 1551.96   26.61
   5   5  -3  180.50    5.16
   6   5  -3 4920.22   97.30
   7   5  -3  242.65    6.23
   8   5  -3 1489.94   25.53
   9   5  -3   -8.03    8.16
  10   5  -3  571.08   13.16
  11   5  -3  285.97   12.09
   1   6  -3   -2.13    2.23
   2   6  -3    7.24    2.79
   3   6  -3   51.54    2.65
   4   6  -3   -2.34    2.41
   5   6  -3    1.72    2.61
   6   6  -3   -2.43    3.01
   7   6  -3   -6.15    6.18
   8   6  -3   -6.43    6.53
   9   6  -3    7.72    8.14
  10   6  -3  -11.25   11.29
   1   7  -3 2330.46   26.19
   2   7  -3  119.18    5.08
   3   7  -3 1600.82   17.08
   4   7  -3 1578.68   17.63
   5   7  -3    4.55    5.73
   6   7  -3 4321.29   51.10
   7   7  -3  456.19   10.95
   8   7  -3 1080.61   26.83
   9   7  -3   57.67   12.40
   1   8  -3    0.10    5.22
   2   8  -3  108.61    6.64
   3   8  -3   24.64    4.51
   4   8  -3   15.28    5.20
   5   8  -3    0.28    6.12
   6   8  -3   -4.72    6.45
   7   8  -3   -5.69    9.34
   8   8  -3   -7.46   12.27
   9   8  -3  -13.58   13.58
   1   9  -3 2046.41   40.20
   2   9  -3   -6.34    9.52
   3   9  -3  682.30   19.09
   4   9  -3  153.01    8.78
   5   9  -3   20.84    9.20
   6   9  -3 1283.50   38.90
   7   9  -3   86.09   12.91
   1  10  -3   -9.91   10.00
   2  10  -3   -8.08    8.86
   3  10  -3   -8.36    9.76
   4  10  -3   -3.83   10.00
   5  10  -3   -6.30   10.61
   6  10  -3  -13.64   13.64
   1  11  -3  594.81   22.77
   2  11  -3   -0.05   14.64
   3  11  -3  297.38   30.90
   4  11  -3   20.63   13.44
   1   0  -2  771.65    8.54
   2   0  -2 2702.12   28.30
   3   0  -2 9376.14   87.48
   4   0  -231724.42  292.51
   5   0  -2  366.36    4.88
   6   0  -2 8878.53   81.75
   7   0  -2   64.28    3.99
   8   0  -2  110.63    5.69
   9   0  -2  731.99   14.35
  10   0  -2  100.67    6.88
  11   0  -2 2122.52   41.77
   1   1  -2   17.51    0.95
   2   1  -2    3.44    0.75
   3   1  -2   -0.29    1.11
   4   1  -2  118.06    2.62
   5   1  -2    1.27    1.84
   6   1  -2   12.52    2.42
   7   1  -2   32.10    2.48
   8   1  -2    7.30    3.75
   9   1  -2   -3.96    3.98
  10   1  -2   -0.18    5.73
  11   1  -2   -2.23    7.21
   1   2  -2   24.45    1.43
   2   2  -2 7556.83   52.29
   3   2  -2 2816.71   23.29
   4   2  -225075.39  195.20
   5   2  -2 3012.52   21.60
   6   2  -216451.20  140.09
   7   2  -2    2.98    3.16
   8   2  -2  856.46   12.69
   9   2  -2  459.77    8.07
  10   2  -2   63.58    5.46
  11   2  -2 1404.82   21.90
   1   3  -2   -0.06    1.35
   2   3  -2   13.06    1.44
   3   3  -2   22.30    2.05
   4   3  -2    4.45    1.52
   5   3  -2   -0.17    2.11
   6   3  -2   89.87    3.84
   7   3  -2   -2.45    2.51
   8   3  -2   -3.59    4.74
   9   3  -2   17.60    5.32
  10   3  -2   -4.01    6.09
  11   3  -2  -10.58   10.68
   1   4  -2 2893.42   21.63
   2   4  -2 2967.67   22.00
   3   4  -2 1093.55    9.11
   4   4  -2 9282.50   78.23
   5   4  -2 1143.17   13.03
   6   4  -210110.28   96.44
   7   4  -2   57.16    3.99
   8   4  -2  611.29   13.02
   9   4  -2  443.30    9.49
  10   4  -2    0.20    7.28
  11   4  -2  908.53   41.52
   1   5  -2   82.73    2.55
   2   5  -2   21.39    1.68
   3   5  -2    2.90    1.78
   4   5  -2   28.15    3.33
   5   5  -2   -1.87    2.43
   6   5  -2   -2.76    2.78
   7   5  -2   26.72    3.57
   8   5  -2   -2.73    6.06
   9   5  -2   -7.23    7.26
  10   5  -2   -4.61    9.30
   1   6  -2 1639.11   16.14
   2   6  -2 2266.72   20.81
   3   6  -2  102.76    4.07
   4   6  -2 7797.98  110.35
   5   6  -2  270.42    5.25
   6   6  -2 3395.75   32.95
   7   6  -2   17.27    5.73
   8   6  -2  129.25    7.36
   9   6  -2  301.75   11.12
  10   6  -2    0.77   12.94
   1   7  -2   76.36    4.20
   2   7  -2   -1.57    3.14
   3   7  -2   12.36    3.21
   4   7  -2   15.52    2.29
   5   7  -2   14.29    3.58
   6   7  -2   -0.42    5.06
   7   7  -2   -4.94    8.71
   8   7  -2    2.04   16.66
   9   7  -2  -12.21   12.32
   1   8  -2  169.19    5.22
   2   8  -2 1469.19   21.69
   3   8  -2  265.04    8.65
   4   8  -2 3863.38   66.66
   5   8  -2  426.25    9.67
   6   8  -2 2510.63   41.64
   7   8  -2   -1.66    9.17
   8   8  -2  194.83   13.32
   1   9  -2    4.94    5.28
   2   9  -2   -0.19    5.41
   3   9  -2   -7.40    8.24
   4   9  -2   -3.24    7.44
   5   9  -2  -10.03   10.50
   6   9  -2    3.48   19.06
   7   9  -2  -12.20   12.39
   1  10  -2  299.13   10.00
   2  10  -2   89.37    8.85
   3  10  -2    4.89    8.15
   4  10  -2  803.96   21.08
   5  10  -2   13.22   10.55
   6  10  -2  765.68   22.53
   1  11  -2    0.49   12.55
   2  11  -2   -8.92   15.63
   3  11  -2  -13.22   13.22
   4  11  -2  -12.43   12.43
   1   1  -1   37.49    0.85
   2   1  -147986.34 1808.37
   3   1  -1 3579.99   28.33
   4   1  -116667.69  120.58
   5   1  -1   73.67    2.44
   6   1  -1 2165.22   16.36
   7   1  -1 2432.69   24.23
   8   1  -1   81.83    3.60
   9   1  -1 2563.92   28.43
  10   1  -1   -5.29    5.54
  11   1  -1  908.20   17.50
   1   2  -1    2.63    0.96
   2   2  -1   30.80    1.90
   3   2  -1   39.88    1.20
   4   2  -1  106.45    2.23
   5   2  -1   44.40    2.21
   6   2  -1   70.60    2.22
   7   2  -1   -1.78    2.31
   8   2  -1    3.24    3.22
   9   2  -1   28.07    4.61
  10   2  -1   -3.69    6.57
  11   2  -1   -8.14    9.93
   1   3  -1 6124.60   51.13
   2   3  -1 6068.93  116.66
   3   3  -1 3459.48   25.55
   4   3  -114263.30  118.40
   5   3  -1 1770.51   13.56
   6   3  -1 2162.86   18.83
   7   3  -1 3722.95   32.10
   8   3  -1  540.81    9.43
   9   3  -1 2118.33   31.15
  10   3  -1   88.62   10.36
  11   3  -1 1107.85   25.81
   1   4  -1   12.38    1.49
   2   4  -1    5.22    1.46
   3   4  -1   -1.19    2.04
   4   4  -1   47.91    1.98
   5   4  -1   26.35    2.44
   6   4  -1   21.64    2.99
   7   4  -1   23.58    3.18
   8   4  -1   -3.48    4.59
   9   4  -1   -6.39    6.39
  10   4  -1   -8.82    8.85
   1   5  -1 1012.58    9.14
   2   5  -112395.88  105.47
   3   5  -1 1913.16   15.78
   4   5  -110260.36   83.50
   5   5  -1    4.54    2.69
   6   5  -1 1520.15   28.25
   7   5  -1  975.39   13.44
   8   5  -1   21.34    5.93
   9   5  -1  815.44   15.45
  10   5  -1   -0.43   11.82
   1   6  -1  184.59    5.73
   2   6  -1   29.02    2.38
   3   6  -1   43.20    2.09
   4   6  -1    6.37    1.54
   5   6  -1   36.00    3.26
   6   6  -1   -3.24    3.24
   7   6  -1   -5.91    6.06
   8   6  -1    6.04    7.73
   9   6  -1  -10.69   11.29
   1   7  -1  183.92    5.83
   2   7  -1 5553.81  130.30
   3   7  -1  247.93    5.53
   4   7  -1 3429.96   48.59
   5   7  -1   -3.23    4.47
   6   7  -1  206.34    9.74
   7   7  -1 1029.52   36.00
   8   7  -1   59.68   10.07
   9   7  -1  713.92   21.71
   1   8  -1   28.84    3.37
   2   8  -1   -4.46    4.52
   3   8  -1   45.90    4.75
   4   8  -1   13.12    4.52
   5   8  -1   -4.73    7.15
   6   8  -1   32.00    8.60
   7   8  -1   -8.75   12.39
   8   8  -1  -12.41   12.41
   1   9  -1  400.91    9.16
   2   9  -1 1465.31   23.66
   3   9  -1  220.48    8.19
   4   9  -1 1684.37   33.29
   5   9  -1    2.66    9.84
   6   9  -1  260.16   13.07
   7   9  -1  480.96   18.04
   1  10  -1   14.86    8.10
   2  10  -1   -8.62    8.63
   3  10  -1   -9.33    9.51
   4  10  -1  -10.25   10.35
   5  10  -1   -5.28   11.67
   6  10  -1  -13.15   13.15
   1  11  -1   61.96   12.49
   2  11  -1  810.27   24.28
   3  11  -1   40.62   17.93
   4  11  -1  678.68   23.97
   1   0   0 1449.78   15.66
   2   0   013605.92  140.59
   3   0   0 6078.84   57.07
   4   0   0 1956.17   20.43
   5   0   0 3896.73   38.17
   6   0   0    7.27    2.96
   7   0   0 7587.20   91.27
   8   0   0   15.81    5.38
   9   0   0  800.77   15.72
  10   0   0   20.24    9.44
  11   0   0  200.05   14.62
   1   1   0    9.66    0.34
   2   1   0   46.66    0.88
   3   1   0  113.24    1.55
   4   1   0  171.69    2.51
   5   1   0   24.71    1.83
   6   1   0   -2.37    2.43
   7   1   0   22.21    2.97
   8   1   0   24.78    4.26
   9   1   0   -5.56    5.64
  10   1   0   -5.38    6.13
  11   1   0   -9.73    9.73
   0   2   033075.47  861.49
   1   2   0  563.25    4.93
   2   2   0 3081.27   27.73
   3   2   0 2493.52   17.90
   4   2   0 1205.71   11.01
   5   2   010119.61   87.29
   6   2   0  574.52    6.82
   7   2   0 7438.47   60.83
   8   2   0  415.58    6.93
   9   2   0 1011.93   21.55
  10   2   0   -2.84    6.41
   1   3   0   19.73    0.96
   2   3   0  223.35    2.59
   3   3   0   21.72    1.35
   4   3   0   -1.03    1.36
   5   3   0   46.44    2.53
   6   3   0    5.85    2.52
   7   3   0   -2.89    2.91
   8   3   0   -3.88    4.92
   9   3   0   -5.85    5.86
  10   3   0   -8.40    8.60
   0   4   026949.46  351.41
   1   4   0 3440.04   31.75
   2   4   0 8666.79   83.68
   3   4   0  877.63    7.97
   4   4   0 2334.53   22.43
   5   4   0 4872.13   50.68
   6   4   0  169.94    4.99
   7   4   0 4033.32   51.45
   8   4   0  206.28    7.43
   9   4   0  649.30   13.58
  10   4   0   16.38   10.30
   1   5   0    6.52    1.43
   2   5   0   58.60    2.45
   3   5   0   76.12    2.58
   4   5   0   23.16    1.91
   5   5   0  138.97    3.80
   6   5   0    4.35    3.35
   7   5   0   28.76    5.81
   8   5   0    6.40    7.67
   9   5   0   -9.46    9.50
  10   5   0  -15.48   15.48
   0   6   021439.15  257.73
   1   6   0  645.04    9.08
   2   6   0 5565.21   60.71
   3   6   0   17.52    2.54
   4   6   0  281.71    6.04
   5   6   0 1329.90   21.44
   6   6   0   18.70    4.39
   7   6   0 2663.06   37.03
   8   6   0   26.80    9.34
   9   6   0  417.48   13.98
   1   7   0   52.09    3.04
   2   7   0   -2.20    3.69
   3   7   0    6.95    2.88
   4   7   0   28.85    3.98
   5   7   0   -4.76    6.30
   6   7   0   -5.85    7.26
   7   7   0   -8.11    8.11
   8   7   0    4.11   11.39
   0   8   0 3998.89   60.17
   1   8   0   61.88    4.17
   2   8   0 1136.85   32.57
   3   8   0  270.25    6.66
   4   8   0   38.48    7.56
   5   8   0 1478.04   25.09
   6   8   0   83.94   10.79
   7   8   0 1540.25   44.01
   8   8   0  123.39   12.12
   1   9   0   -5.03    5.25
   2   9   0   13.21    6.28
   3   9   0   -6.57    6.60
   4   9   0   -0.17    8.74
   5   9   0   19.77   10.15
   6   9   0  -10.28   10.32
   7   9   0  -12.80   12.80
   0  10   0 2458.21   60.59
   1  10   0  350.30   11.13
   2  10   0  981.43   22.13
   3  10   0  -11.07   11.14
   4  10   0  207.48   14.91
   5  10   0  308.30   20.09
   1  11   0  -14.56   16.18
   2  11   0  -12.73   14.64
   3  11   0  -16.58   26.28
   0   1   124409.17  604.57
   1   1   1  439.09    4.08
   2   1   1  745.75    6.58
   3   1   111576.27  105.63
   4   1   1 1198.22    9.52
   5   1   114068.46  119.78
   6   1   1  112.72    3.57
   7   1   1 3783.36   46.28
   8   1   1   42.28    4.86
   9   1   1   11.48    5.01
  10   1   1  525.47   12.44
   0   2   1   15.28    0.86
   1   2   1  215.35    2.40
   2   2   1  264.32    3.13
   3   2   1   44.38    1.32
   4   2   1   -1.71    1.79
   5   2   1   29.93    2.19
   6   2   1   86.48    3.10
   7   2   1   13.54    4.85
   8   2   1   -3.17    4.63
   9   2   1   -3.67    5.40
  10   2   1   -8.64    8.77
   0   3   118470.99  200.64
   1   3   1 7540.19   77.62
   2   3   1 1794.89   17.55
   3   3   111562.55  113.54
   4   3   1  479.73    5.25
   5   3   1 6316.09   51.43
   6   3   1  111.84    3.47
   7   3   1 1842.93   27.32
   8   3   1  186.51    6.13
   9   3   1   -9.19    9.21
  10   3   1  586.38   19.00
   0   4   1   83.37    1.95
   1   4   1    5.42    1.23
   2   4   1   12.31    2.97
   3   4   1  379.40    4.39
   4   4   1   42.16    2.16
   5   4   1   22.19    3.12
   6   4   1   23.16    2.90
   7   4   1   19.10    4.14
   8   4   1   -7.63    8.12
   9   4   1   -9.08    9.26
   0   5   113347.90   96.89
   1   5   1 2316.72   20.07
   2   5   1   43.82    2.19
   3   5   1 4455.39   57.11
   4   5   1  838.80   10.34
   5   5   1 6603.74   62.71
   6   5   1  128.30    4.98
   7   5   1 2211.38   39.51
   8   5   1    9.73   10.64
   9   5   1   37.20   11.82
   0   6   1    0.46    1.63
   1   6   1   41.85    2.32
   2   6   1   77.68    2.78
   3   6   1   41.32    4.81
   4   6   1    0.42    3.99
   5   6   1   -0.11    4.84
   6   6   1   -5.10    7.21
   7   6   1   -6.89    6.89
   8   6   1   -6.69    9.58
   9   6   1  -11.30   11.30
   0   7   1 5365.96   57.44
   1   7   1  802.64    9.01
   2   7   1   44.81    2.92
   3   7   1 1563.92   20.45
   4   7   1  169.41    7.12
   5   7   1 2962.60   48.52
   6   7   1   -0.32    7.37
   7   7   1  796.52   19.79
   8   7   1   51.85   13.35
   0   8   1    7.68    3.93
   1   8   1    2.37    3.51
   2   8   1   85.44    3.55
   3   8   1    4.93    5.17
   4   8   1   -3.34    5.72
   5   8   1   -6.77    7.26
   6   8   1   59.47    8.69
   7   8   1  -10.63   10.63
   0   9   1 1805.67   40.28
   1   9   1  444.17   12.68
   2   9   1   15.31   17.53
   3   9   1 1181.03   32.88
   4   9   1   18.17    9.44
   5   9   1 1066.36   30.19
   6   9   1   36.24   10.96
   0  10   1   15.19    6.58
   1  10   1   -5.15    8.75
   2  10   1   13.96    9.19
   3  10   1   18.19   14.70
   4  10   1  -13.79   13.84
   5  10   1  -22.12   22.12
   0  11   1  590.21   24.90
   1  11   1   86.00   14.76
   2  11   1  -12.04   12.10
   3  11   1  404.83   18.85
   0   0   2 8197.21   75.62
   1   0   253766.94  714.90
   2   0   2 9351.81   94.16
   3   0   222363.35  223.01
   4   0   2  835.63    9.52
   5   0   2 7528.14   80.20
   6   0   2  284.24    6.49
   7   0   2  283.02    7.90
   8   0   2 1164.47   21.58
   9   0   2   -4.71   10.48
  10   0   2  396.85   15.11
   0   1   2  351.86    3.73
   1   1   2  222.32    2.01
   2   1   2  175.56    1.99
   3   1   2   24.16    1.36
   4   1   2  136.28    2.76
   5   1   2  120.53    2.58
   6   1   2    9.70    2.67
   7   1   2   -0.14    3.33
   8   1   2   10.65    4.55
   9   1   2   -6.84    6.94
  10   1   2   -8.29    8.29
   0   2   2 6110.85   44.41
   1   2   237508.00  475.57
   2   2   2  330.25    3.05
   3   2   2 6160.24   66.92
   4   2   2   99.55    2.21
   5   2   2 2240.10   20.39
   6   2   2 1042.81   13.30
   7   2   2   24.84    4.67
   8   2   2 1775.02   29.06
   9   2   2   72.88    8.72
   0   3   2   -0.73    1.17
   1   3   2   94.72    1.88
   2   3   2   27.04    1.81
   3   3   2    4.52    1.60
   4   3   2    0.07    1.65
   5   3   2   -2.35    2.36
   6   3   2    5.34    2.66
   7   3   2   -3.98    3.98
   8   3   2   -6.80    6.87
   9   3   2  -10.06   10.36
   0   4   2 1071.25    9.46
   1   4   224509.30  193.49
   2   4   2 2073.89   16.52
   3   4   2 6765.19   76.39
   4   4   2  315.36    5.64
   5   4   2 2472.94   23.20
   6   4   2  341.86    6.49
   7   4   2   78.53    7.66
   8   4   2  878.40   17.87
   9   4   2   38.28   13.19
   0   5   2   -0.46    1.43
   1   5   2  189.35    2.75
   2   5   2   47.78    3.44
   3   5   2   43.72    3.27
   4   5   2   49.02    4.08
   5   5   2   81.48    4.19
   6   5   2    5.09    4.95
   7   5   2   -6.81    6.81
   8   5   2   14.47    9.33
   0   6   2  114.04    3.16
   1   6   2 7533.29   64.76
   2   6   2 2358.94   32.51
   3   6   2 5787.32   70.95
   4   6   2   23.74    4.16
   5   6   2 2116.38   26.49
   6   6   2  155.71    7.96
   7   6   2   70.58    8.98
   8   6   2  463.25   16.25
   0   7   2   78.82    3.20
   1   7   2   14.13    2.46
   2   7   2   11.75    5.88
   3   7   2   -2.14    5.46
   4   7   2   26.16    5.91
   5   7   2    4.84    8.06
   6   7   2   18.87    7.13
   7   7   2  -10.01   11.18
   0   8   2  292.20    8.27
   1   8   2 2540.63   34.40
   2   8   2  144.14   10.10
   3   8   2 1381.18   24.99
   4   8   2   -4.48    6.45
   5   8   2  285.18   10.70
   6   8   2  175.21   10.98
   7   8   2  -22.92   22.92
   0   9   2   27.03    5.80
   1   9   2   -8.38    8.43
   2   9   2   -7.76    8.45
   3   9   2   -9.57   10.75
   4   9   2   14.13    9.20
   5   9   2  -12.08   12.35
   6   9   2  -28.77   37.48
   0  10   2  -11.25   11.36
   1  10   2 2189.38   83.74
   2  10   2  208.57   14.46
   3  10   2 1020.54   36.72
   4  10   2   62.80   11.89
   0  11   2  -14.06   14.06
   1  11   2  -13.25   16.48
   2  11   2  -12.43   12.43
   0   1   3  812.88    5.89
   1   1   333467.72  251.95
   2   1   3  239.62    3.67
   3   1   3 2043.49   17.17
   4   1   3 1965.46   20.27
   5   1   3    7.29    2.37
   6   1   3 3073.74   34.59
   7   1   3   32.75    7.38
   8   1   3 1504.68   30.10
   9   1   3    3.99    9.98
   0   2   3  125.01    1.78
   1   2   3    0.53    1.25
   2   2   3   86.97    1.88
   3   2   3  187.93    2.95
   4   2   3  133.40    2.71
   5   2   3   -2.36    2.38
   6   2   3   26.01    5.92
   7   2   3   21.70    5.04
   8   2   3   -3.90    8.14
   9   2   3  -15.38   16.49
   0   3   3   24.19    1.34
   1   3   320140.45  224.33
   2   3   3  664.80    8.28
   3   3   3  968.62   10.21
   4   3   3  925.82    8.82
   5   3   3   35.04    2.44
   6   3   3 2019.92   31.44
   7   3   3   -4.50    5.27
   8   3   3 1027.18   21.01
   9   3   3  -12.02   12.02
   0   4   3  392.39    6.78
   1   4   3   -1.45    2.82
   2   4   3  173.38    3.90
   3   4   3  253.91    6.92
   4   4   3   -2.72    2.76
   5   4   3    0.24    2.48
   6   4   3   11.53    4.26
   7   4   3    4.23    6.85
   8   4   3   -7.41   13.10
   0   5   3 1979.17   36.29
   1   5   313259.42  138.75
   2   5   3   -3.42    4.01
   3   5   3 1374.90   16.53
   4   5   3  861.66   10.73
   5   5   3    0.16    5.20
   6   5   3 1517.83   23.46
   7   5   3   40.67   11.05
   8   5   3  963.61   40.53
   0   6   3   35.43    2.68
   1   6   3    3.73    2.05
   2   6   3   -3.90    4.22
   3   6   3   68.64    5.76
   4   6   3   25.93    4.53
   5   6   3   -5.97    5.98
   6   6   3    2.17    8.20
   7   6   3  -10.46   10.46
   0   7   3  695.69   10.95
   1   7   3 5567.90   57.97
   2   7   3   10.00    4.47
   3   7   3  645.56   13.48
   4   7   3  362.18    8.69
   5   7   3   -6.55    7.00
   6   7   3  803.56   32.77
   7   7   3  -15.77   15.77
   0   8   3   -3.01    4.17
   1   8   3   16.38    6.20
   2   8   3   21.12    5.89
   3   8   3   -4.49    6.31
   4   8   3    3.66    6.97
   5   8   3   -9.47    9.53
   6   8   3    8.99   11.65
   0   9   3  116.69    8.14
   1   9   3 2418.52   65.17
   2   9   3   23.12    6.81
   3   9   3  100.65    9.25
   4   9   3   67.22   12.83
   5   9   3  -10.83   10.83
   0  10   3    6.09    9.67
   1  10   3  -10.28   10.44
   2  10   3   -8.50    8.75
   3  10   3   12.86    9.80
   0  11   3   55.04   12.44
   1  11   3  887.57   24.12
   0   0   4  395.76    4.80
   1   0   4 2986.39   29.10
   2   0   412348.59  115.07
   3   0   4  724.08   12.03
   4   0   4 6117.87   81.61
   5   0   4  583.67   12.03
   6   0   4 3026.67   49.69
   7   0   4    8.41    9.15
   8   0   4  356.77   14.94
   0   1   4  230.00    2.87
   1   1   4  269.57    3.43
   2   1   4  383.69    3.89
   3   1   4   -1.63    1.64
   4   1   4   17.26    2.20
   5   1   4   91.13    4.54
   6   1   4    3.03    4.59
   7   1   4   -6.78    7.24
   8   1   4   -8.51    8.78
   0   2   4 1410.91   12.29
   1   2   4 4968.32   36.21
   2   2   4 2954.06   23.82
   3   2   4   -0.11    3.07
   4   2   4 2870.89   32.82
   5   2   4   21.92    3.70
   6   2   4 1561.89   21.93
   7   2   4   32.75    6.32
   8   2   4  141.35   15.47
   0   3   4   -0.67    1.44
   1   3   4    0.25    1.74
   2   3   4   14.47    2.51
   3   3   4    3.47    1.99
   4   3   4   -2.11    2.15
   5   3   4    0.64    4.32
   6   3   4   -3.09    7.94
   7   3   4   -7.15   10.84
   8   3   4  -10.57   10.81
   0   4   4   11.82    1.93
   1   4   4 2591.37   20.48
   2   4   4 3194.53   63.49
   3   4   4  295.06    4.34
   4   4   4 2598.04   27.84
   5   4   4  114.27    5.50
   6   4   4 1631.67   28.83
   7   4   4   -8.60   12.18
   8   4   4  234.73   26.05
   0   5   4    0.81    2.46
   1   5   4  305.77    6.46
   2   5   4   18.57    3.14
   3   5   4   -3.23    3.27
   4   5   4   38.39    4.40
   5   5   4   41.65    7.58
   6   5   4   -8.23   10.11
   7   5   4   -1.16   17.73
   0   6   4  249.41    5.22
   1   6   4 2018.30   24.74
   2   6   4 2500.28   31.28
   3   6   4  344.30    7.68
   4   6   4 1734.74   29.72
   5   6   4   89.93    7.78
   6   6   4  991.27   23.94
   7   6   4  -14.68   14.68
   0   7   4   94.46    5.23
   1   7   4   -3.45    4.13
   2   7   4   23.86    4.89
   3   7   4   -5.93    6.05
   4   7   4   -7.16    7.24
   5   7   4   -9.48    9.97
   6   7   4  -13.65   13.71
   0   8   4   37.88    6.64
   1   8   4 1135.45   21.01
   2   8   4  302.48   10.85
   3   8   4   -2.27    7.38
   4   8   4  596.55   15.66
   5   8   4   -7.78   12.08
   0   9   4   56.51    9.38
   1   9   4   -7.92    8.00
   2   9   4   -8.05    8.09
   3   9   4  -10.97   12.62
   4   9   4   -9.69    9.69
   0  10   4   -4.10    9.78
   1  10   4   68.96   11.48
   2  10   4  295.98   13.58
   0   1   5 6428.77   82.34
   1   1   5   76.76    3.14
   2   1   511388.76   93.17
   3   1   5  767.37   13.15
   4   1   5 1742.94   19.93
   5   1   5   32.91    7.06
   6   1   5  210.41    7.27
   7   1   5  312.28   10.24
   0   2   5  525.17    4.90
   1   2   5   83.10    3.63
   2   2   5    8.36    2.48
   3   2   5  181.93    6.83
   4   2   5   93.34    4.35
   5   2   5   -4.34    6.18
   6   2   5    3.95    9.88
   7   2   5    6.71   13.23
   0   3   5 2034.85   16.37
   1   3   5    2.86    2.17
   2   3   5 7590.38   66.97
   3   3   5  428.99    6.00
   4   3   5 1702.58   21.45
   5   3   5   25.42    7.90
   6   3   5  280.04   10.49
   7   3   5  230.21   12.42
   0   4   5   44.56    2.32
   1   4   5   -2.07    2.33
   2   4   5   21.13    2.23
   3   4   5    8.47    2.96
   4   4   5   -2.97    5.47
   5   4   5   13.26    9.42
   6   4   5  -10.64   10.99
   7   4   5  -13.55   13.55
   0   5   5 3368.05   55.73
   1   5   5  101.30    3.36
   2   5   5 4256.55   43.41
   3   5   5  336.16    6.84
   4   5   5 1239.32   20.77
   5   5   5   29.92   12.90
   6   5   5  139.06   14.73
   0   6   5   -3.00    3.17
   1   6   5   -0.35    4.67
   2   6   5    8.52    4.71
   3   6   5   -4.12    5.69
   4   6   5   -9.95    9.98
   5   6   5   -2.99   11.23
   6   6   5  -14.10   14.10
   0   7   5 1045.94   15.23
   1   7   5   -0.21    5.20
   2   7   5 2039.14   60.42
   3   7   5   62.17    6.44
   4   7   5  596.92   17.76
   5   7   5   -6.93   14.24
   0   8   5   57.19    7.48
   1   8   5    1.35    7.99
   2   8   5   -7.11    7.15
   3   8   5    2.14    8.01
   4   8   5   -9.68   11.80
   0   9   5  350.73   11.11
   1   9   5    1.00    9.91
   2   9   5 1160.64   34.37
   3   9   5   28.63   11.01
   0  10   5   -8.76   10.74
   1  10   5   -9.99    9.99
   0   0   6 6896.34   74.54
   1   0   6   19.17    4.05
   2   0   6 2119.70   29.20
   3   0   6  319.22    8.50
   4   0   6   -3.11    6.87
   5   0   6  891.87   20.80
   6   0   6   21.61   11.25
   7   0   6  761.02   21.26
   0   1   6    7.14    1.81
   1   1   6   53.21    4.24
   2   1   6  212.16    4.43
   3   1   6   -1.40    4.06
   4   1   6   -5.54    5.62
   5   1   6   29.64    7.73
   6   1   6   -7.12    8.69
   7   1   6   -8.63    8.63
   0   2   6 9373.39   97.18
   1   2   6  451.49    7.06
   2   2   6 4357.57   40.88
   3   2   6   14.39    3.95
   4   2   6  199.60    6.80
   5   2   6  389.99   14.84
   6   2   6   -8.36    8.70
   0   3   6    7.63    2.52
   1   3   6    7.27    2.69
   2   3   6   21.53    3.08
   3   3   6   -3.72    3.73
   4   3   6    8.83    7.05
   5   3   6   -5.05    7.59
   6   3   6  -11.01   16.32
   0   4   6 4060.06   33.80
   1   4   6  106.69    3.17
   2   4   6 2822.25   30.48
   3   4   6  145.33    6.58
   4   4   6   43.30    7.89
   5   4   6  440.03   28.63
   6   4   6  -16.11   16.11
   0   5   6   27.42    3.46
   1   5   6   85.86    4.61
   2   5   6   -0.95    3.65
   3   5   6   -0.72    6.28
   4   5   6   -9.20    9.38
   5   5   6  -12.37   12.42
   0   6   6 1638.48   26.92
   1   6   6   17.04    6.08
   2   6   6 1419.11   20.32
   3   6   6  114.32    8.60
   4   6   6  -10.72   12.98
   5   6   6  261.91   14.74
   0   7   6   -6.21    6.48
   1   7   6   -2.56    5.90
   2   7   6   19.36    8.10
   3   7   6   -9.27    9.46
   4   7   6  -11.95   11.95
   0   8   6 1566.14   42.81
   1   8   6   52.58    8.94
   2   8   6 1087.89   24.16
   3   8   6   -8.81    8.81
   0   9   6   -9.57    9.78
   1   9   6  -10.37   10.40
   2   9   6  -10.07   10.07
   0   1   7  860.73   16.87
   1   1   7  252.88    5.92
   2   1   7  354.53    6.98
   3   1   7 1635.86   30.41
   4   1   7  105.09    7.29
   5   1   7  645.87   14.22
   6   1   7  -10.07   10.07
   0   2   7  234.42    4.43
   1   2   7   17.41    4.02
   2   2   7   -4.54    4.63
   3   2   7   59.53    8.27
   4   2   7   -6.65    7.65
   5   2   7  -13.40   13.72
   0   3   7 1612.18   16.58
   1   3   7  220.31    7.33
   2   3   7  439.93    9.75
   3   3   7 1104.47   19.47
   4   3   7   49.81   12.97
   5   3   7  608.58   22.07
   0   4   7    1.96    3.58
   1   4   7   15.46    3.38
   2   4   7    6.76    6.70
   3   4   7   -5.04    7.76
   4   4   7   -7.74   10.34
   5   4   7  -13.61   13.61
   0   5   7  656.94   10.04
   1   5   7  411.31   13.29
   2   5   7   95.89    7.66
   3   5   7  740.75   18.13
   4   5   7   76.91   13.94
   0   6   7   -0.18    5.64
   1   6   7   -4.34    6.86
   2   6   7   -9.25    9.28
   3   6   7  -13.07   15.58
   4   6   7  -21.86   21.86
   0   7   7  675.56   19.11
   1   7   7   58.42   15.06
   2   7   7   61.92   13.04
   3   7   7  229.43   15.61
   0   8   7   22.71    8.78
   1   8   7  -11.56   11.76
   2   8   7  -25.90   25.90
   0   9   7  183.45   10.56
   0   0   8   24.94    3.99
   1   0   8 1521.09   25.87
   2   0   8   -9.73    9.75
   3   0   8  820.35   25.45
   4   0   8  -11.42   16.74
   0   1   8   -3.07    3.09
   1   1   8    5.28    4.36
   2   1   8   28.65    7.27
   3   1   8   -8.42    8.63
   4   1   8  -10.71   10.79
   0   2   8    9.39    3.67
   1   2   8 2138.65   35.81
   2   2   8   34.22    6.43
   3   2   8 1394.70   76.37
   4   2   8   13.91   11.61
   0   3   8   -3.34    6.61
   1   3   8   44.19    7.14
   2   3   8   -7.96    8.67
   3   3   8   -3.95    9.52
   4   3   8  -10.10   15.01
   0   4   8   -4.86    4.87
   1   4   8 1088.90   19.49
   2   4   8    0.81    8.94
   3   4   8  902.08   29.91
   4   4   8  -14.34   14.34
   0   5   8   -7.56    7.56
   1   5   8  -10.93   10.93
   2   5   8   -8.95   11.00
   3   5   8   11.70   14.31
   0   6   8   -8.75    8.91
   1   6   8  351.22   15.45
   2   6   8   -3.30   13.19
   0   7   8   -5.90   13.88
   1   7   8  -12.64   12.80
   0   8   8  -12.65   14.37
   0   1   9   88.39    8.83
   1   1   9  714.08   14.26
   2   1   9   -6.02    8.52
   3   1   9  331.06   16.14
   0   2   9   28.63    6.83
   1   2   9   -6.83    6.91
   2   2   9   -9.48   14.07
   3   2   9  -11.37   11.37
   0   3   9  193.29    8.17
   1   3   9  904.93   26.01
   2   3   9  -10.93   11.71
   3   3   9  307.99   37.45
   0   4   9  -11.41   11.81
   1   4   9   -4.51    9.41
   2   4   9  -12.20   14.21
   0   5   9   51.69   11.45
   1   5   9  379.76   16.76
   2   5   9  -12.41   16.52
   0   6   9  -11.84   12.00
   1   6   9  -13.97   13.97
   0   7   9  108.07   12.85
   0   0  10   17.00   11.85
   1   0  10  134.48   14.74
   2   0  10  183.18   14.77
   0   1  10   -8.51    8.74
   1   1  10   -8.84   10.43
   2   1  10  -11.42   11.42
   0   2  10   -9.27    9.43
   1   2  10   55.09   13.45
   2   2  10  195.36   15.51
   0   3  10   -9.77   10.10
   1   3  10   -9.98    9.98
   0   4  10   -7.72   12.30
   1   4  10   61.84   10.68
   0   5  10  -10.85   10.85
   0   1  11  260.63   11.74
   0   2  11  -12.06   12.06
;
_shelx_hkl_checksum     91832
_shelx_res_file
;
TITL oensep23 P21/c near final
    oen12x.res
    created by SHELXL-2018/3 at 11:58:56 on 22-Jan-2024
CELL 0.7107 9.5158,8.8022,9.3589,90,117.358,90.,
ZERR 4 .0002 .0002 .0002 0.0 .001 0.0
LATT 1
SYMM x, 1/2-y, 1/2+z
SFAC Cu O N C H
UNIT 6  4 12 16 28
ACTA
BOND $H
HTAB
SIZE 0.22 0.25 0.37
TEMP 22
EQIV $1 -x, 1/2+y, 1/2-z
EQIV $2 1-x, -1/2+y, -1/2-z
EQIV $3 1-x, -y, -z
HTAB N14B O11B_$1
MPLA 3 C1 N2 C2_$2 Cu1 Cu1_$3 C1_$3
BIND CU2 O11A
BIND C1 Cu1_$3
L.S. 15
FMAP -2
DFIX 0.82 0.01 O11A H11A O11B H11B
PLAN 20
WGHT    0.026300    0.630000
EXTI    0.003025
FVAR       1.29812   0.64310
CU1   1    0.431370   -0.001942   -0.166639    11.00000    0.03840    0.03419 =
         0.04078    0.00040    0.02519    0.00048
CU2   1    0.000000    0.000000    0.000000    10.50000    0.02725    0.03423 =
         0.03109   -0.00128    0.01687   -0.00123
C1    4    0.278485    0.002430   -0.086049    11.00000    0.03939    0.02962 =
         0.04327   -0.00141    0.02498   -0.00096
N1    3    0.177312    0.005607   -0.052527    11.00000    0.03266    0.04319 =
         0.03875   -0.00327    0.01972   -0.00149
EXYZ C2 N2C
EADP C2 N2C
EXYZ N2 C2N
EADP N2 C2N
C2    4    0.517868    0.302859   -0.270157    10.50000    0.04015    0.03345 =
         0.04160    0.00641    0.02027    0.00048
N2    3    0.481589    0.187514   -0.240526    10.50000    0.03916    0.04141 =
         0.03994    0.00555    0.01904    0.00266
N2C   3    0.517868    0.302859   -0.270157    10.50000    0.04015    0.03345 =
         0.04160    0.00641    0.02027    0.00048
C2N   4    0.481589    0.187514   -0.240526    10.50000    0.03916    0.04141 =
         0.03994    0.00555    0.01904    0.00266
EADP O11A O11B
EADP H11A H11B
EXYZ N14A N14B
EADP N14A N14B
ISOR 0.006 C12A C12B C13A C13B
PART 1
O11A  2    0.149769   -0.151375    0.241253    21.00000    0.06103    0.02218 =
         0.08128    0.01828    0.03625    0.01274
H11A  5    0.201687   -0.225952    0.243227    21.00000    0.05064
C12A  4    0.254410   -0.046739    0.361811    21.00000    0.03907    0.05923 =
         0.04066    0.00206    0.01301    0.01125
AFIX  23
H12A  5    0.290950   -0.088854    0.468798    21.00000   -1.50000
H12B  5    0.345489   -0.023671    0.345150    21.00000   -1.50000
AFIX   0
C13A  4    0.156876    0.092414    0.340952    21.00000    0.04754    0.06024 =
         0.03391   -0.00387    0.01805    0.00972
AFIX  23
H13A  5    0.063915    0.066997    0.353403    21.00000   -1.50000
H13B  5    0.217945    0.167214    0.421944    21.00000   -1.50000
AFIX   0
N14A  3    0.109581    0.154103    0.181231    21.00000    0.04838    0.04140 =
         0.05004   -0.00397    0.02736   -0.00482
AFIX  23
H14A  5    0.195028    0.189574    0.176700    21.00000   -1.50000
H14B  5    0.044412    0.232000    0.165357    21.00000   -1.50000
AFIX   0
PART 2
O11B  2    0.143367   -0.188966    0.249424   -21.00000    0.06103    0.02218 =
         0.08128    0.01828    0.03625    0.01274
H11B  5    0.219987   -0.196986    0.232138   -21.00000    0.05064
C12B  4    0.171163   -0.064780    0.359820   -21.00000    0.05148    0.09700 =
         0.04226   -0.00975    0.03514   -0.02129
AFIX  23
H12C  5    0.241443   -0.100736    0.467296   -21.00000   -1.50000
H12D  5    0.071231   -0.039347    0.358141   -21.00000   -1.50000
AFIX   0
C13B  4    0.236192    0.070409    0.333318   -21.00000    0.04597    0.05385 =
         0.04423   -0.00814    0.01524   -0.00712
AFIX  23
H13C  5    0.327766    0.046259    0.317901   -21.00000   -1.50000
H13D  5    0.270322    0.136169    0.426513   -21.00000   -1.50000
AFIX   0
N14B  3    0.109581    0.154103    0.181231   -21.00000    0.04838    0.04140 =
         0.05004   -0.00397    0.02736   -0.00482
AFIX  23
H14C  5    0.155966    0.225597    0.150299   -21.00000   -1.50000
H14D  5    0.038556    0.198626    0.204402   -21.00000   -1.50000
PART 0
AFIX   0
HKLF 4
REM  oensep23 P21/c near final
REM wR2 = 0.0769, GooF = S = 1.156, Restrained GooF = 1.180 for all data
REM R1 = 0.0236 for 1049 Fo > 4sig(Fo) and 0.0570 for all 1740 data
REM 118 parameters refined using 26 restraints
END
WGHT      0.0264      0.6389
REM Instructions for potential hydrogen bonds
HTAB O11A N2C_$3
HTAB C12A N2_$3
EQIV $6 x, -y+1/2, z+1/2
HTAB N14A N2_$6
HTAB N14A O11A_$1
HTAB O11B N2C_$3
HTAB C13B N2C_$6
HTAB N14B O11B_$1
REM Highest difference peak  1.065,  deepest hole -0.533,  1-sigma level  0.114
Q1    1   0.1389  0.0035  0.3346  11.00000  0.05    1.07
Q2    1   0.2848  0.0032 -0.3203  11.00000  0.05   -0.53
Q3    1   0.1082 -0.0601  0.3108  11.00000  0.05   -0.52
Q4    1   0.4826 -0.0014 -0.0678  11.00000  0.05   -0.45
Q5    1   0.0684  0.0003  0.2552  11.00000  0.05   -0.40
Q6    1  -0.1188 -0.0067 -0.0996  11.00000  0.05   -0.40
Q7    1   0.1623  0.1561  0.2535  11.00000  0.05    0.39
Q8    1  -0.0391  0.1960  0.0734  11.00000  0.05    0.37
Q9    1   0.1058 -0.0145  0.1779  11.00000  0.05   -0.36
Q10   1   0.2151 -0.0018  0.2430  11.00000  0.05   -0.36
Q11   1  -0.0046 -0.0215  0.1786  11.00000  0.05   -0.35
Q12   1   0.0821  0.1940  0.3961  11.00000  0.05    0.35
Q13   1   0.3926  0.0020  0.0267  11.00000  0.05   -0.35
Q14   1   0.0995  0.0550  0.2833  11.00000  0.05   -0.34
Q15   1   0.2235 -0.0199  0.1593  11.00000  0.05   -0.34
Q16   1  -0.0363 -0.1871  0.0774  11.00000  0.05    0.33
Q17   1   0.3011 -0.0004  0.2564  11.00000  0.05    0.33
Q18   1   0.0194  0.0547  0.1688  11.00000  0.05   -0.33
Q19   1   0.2629 -0.1905  0.5780  11.00000  0.05    0.31
Q20   1   0.0870 -0.1842  0.3928  11.00000  0.05    0.31
;
_shelx_res_checksum     44470
data_global
_journal_date_recd_electronic     2024-03-23
_journal_date_accepted     2024-04-16
_journal_name_full     'Acta Crystallographica, Section C'
_journal_year     2024
_journal_volume     80
_journal_issue      6
_journal_page_first     212
_journal_page_last     220
_journal_paper_category     FA
_journal_paper_doi     10.1107/S2053229624003371
_journal_coeditor_code     DG3052
_publ_contact_author_name     'Peter W. R. Corfield'
_publ_contact_author_address
;
Department of Chemistry and Biochemistry
Fordham University
441 East Fordham Road
Bronx
NY 10458
USA
;
_publ_contact_author_email     pcorfield@fordham.edu
_publ_contact_author_fax     '01(718)8174432'
_publ_contact_author_phone     '01(718)8174454'
_publ_section_title
;
Crystal structures, electron spin resonance, and thermogravimetric analysis of
three mixed-valence copper cyanide polymers
;
_publ_section_title_footnote     .
loop_
    _publ_author_name
    _publ_author_address
    'Corfield, Peter W. R.'
;
Department of Chemistry and Biochemistry
Fordham University
441 East Fordham Road
Bronx, NY 10458
USA
;
    'Ahmed Elsayed'
;
Department of Chemistry and Biochemistry
Fordham University
441 East Fordham Road
Bronx, NY 10458
USA
;
    'Tristan DaCunha'
;
Department of Chemistry and Biochemistry
Fordham University
441 East Fordham Road
Bronx, NY 10458
USA
;
    'Christopher Bender'
;
Department of Chemistry and Biochemistry
Fordham University
441 East Fordham Road
Bronx, NY 10458
USA
;
_publ_section_synopsis
;
The crystal structures of three mixed-valence copper cyanide polymers with
similar polymeric CuCN networks are described, together with the results of
electron spin resonance and thermogravimetric analyses.
;
