# Supplementary material for: Crystal structures, electron spin resonance, and thermogravimetric analysis of three mixed-valence copper cyanide polymers
Source: Acta Crystallogr C Struct Chem. 2024 May 1;80(Pt 6):212–20. doi: 10.1107/S2053229624003371 (PMC11150880; doi:10.1107/S2053229624003371)
Supplement: Supplementary file 2 [file c-80-00212-1sup2.hkl]

data_1                                                                          
_shelx_title ' ahmedred_a.res in C2/c with merged data and H atoms'             
_shelx_refln_list_code          4                                               
_shelx_F_calc_maximum      386.44                                               
_exptl_crystal_F_000      1000.00                                               
_reflns_d_resolution_high  0.7709                                               
                                                                                
loop_                                                                           
 _space_group_symop_operation_xyz                                               
 'x, y, z'                                                                      
 '-x, y, -z+1/2'                                                                
 'x+1/2, y+1/2, z'                                                              
 '-x+1/2, y+1/2, -z+1/2'                                                        
 '-x, -y, -z'                                                                   
 'x, -y, z-1/2'                                                                 
 '-x+1/2, -y+1/2, -z'                                                           
 'x+1/2, -y+1/2, z-1/2'                                                         
                                                                                
_cell_length_a     9.6829                                                       
_cell_length_b     8.2557                                                       
_cell_length_c    21.4992                                                       
_cell_angle_alpha  90.000                                                       
_cell_angle_beta   95.212                                                       
_cell_angle_gamma  90.000                                                       
                                                                                
_shelx_F_squared_multiplier     1.000                                           
                                                                                
loop_                                                                           
 _refln_index_h                                                                 
 _refln_index_k                                                                 
 _refln_index_l                                                                 
 _refln_F_squared_calc                                                          
 _refln_F_squared_meas                                                          
 _refln_F_squared_sigma                                                         
 _refln_observed_status                                                         
   2   0   0      22653.40      22795.71       264.66 o                         
   4   0   0       1181.69       1106.38        15.61 o                         
   6   0   0          0.81          5.94         6.74 o                         
   8   0   0      11708.17      11940.11       197.58 o                         
  10   0   0       2049.97       2192.97        61.62 o                         
  12   0   0        150.63         22.48        48.49 o                         
   1   1   0       2566.95       2700.90        39.88 o                         
   3   1   0       7739.37       7574.87        89.17 o                         
   5   1   0        156.98        151.69         6.49 o                         
   7   1   0        122.61        109.14        10.18 o                         
   9   1   0        293.29        266.10        15.03 o                         
  11   1   0        582.73        579.47        37.95 o                         
   2   2   0       3643.55       3354.13        49.00 o                         
   4   2   0       1171.02       1040.87        16.50 o                         
   6   2   0        290.92        284.24        11.30 o                         
   8   2   0       4453.74       4595.95        82.11 o                         
  10   2   0        494.87        505.33        43.51 o                         
  12   2   0         19.67        -21.74        47.40 o                         
   1   3   0      12238.40      12242.98       182.04 o                         
   3   3   0      14324.76      13612.34       188.43 o                         
   5   3   0         32.95         26.01         7.39 o                         
   7   3   0        915.60        963.13        26.23 o                         
   9   3   0        456.88        490.75        29.29 o                         
  11   3   0       1623.94       1672.97        57.80 o                         
   0   4   0        404.88        408.64        16.63 o                         
   2   4   0        921.44        860.41        19.56 o                         
   4   4   0       7489.15       7308.38       108.05 o                         
   6   4   0       1914.55       1938.62        38.82 o                         
   8   4   0          2.68        -14.10        23.57 o                         
  10   4   0        294.40        288.29        50.61 o                         
   1   5   0       3334.18       3397.93        59.18 o                         
   3   5   0       4339.55       4337.33        72.60 o                         
   5   5   0       1768.53       1778.87        35.93 o                         
   7   5   0        753.86        687.52        26.78 o                         
   9   5   0        836.59        845.19        43.99 o                         
  11   5   0        835.06        766.48        69.23 o                         
   0   6   0      14345.63      14548.15       323.58 o                         
   2   6   0        371.10        378.17        17.73 o                         
   4   6   0       1785.44       1743.42        45.05 o                         
   6   6   0        548.74        502.89        24.34 o                         
   8   6   0        484.00        444.38        42.90 o                         
  10   6   0        299.86        232.13        48.20 o                         
   1   7   0        125.48        126.81        15.19 o                         
   3   7   0         82.74         91.64        27.65 o                         
   5   7   0       1086.06       1102.78        43.73 o                         
   7   7   0       2126.91       2142.01        79.70 o                         
   9   7   0        326.48        322.68        44.86 o                         
   0   8   0       1572.81       1518.20        68.33 o                         
   2   8   0        207.58        223.07        35.06 o                         
   4   8   0         41.14         78.22        35.71 o                         
   6   8   0          1.22        -33.33        36.93 o                         
   8   8   0         66.20         36.29        46.27 o                         
   1   9   0        502.81        493.35        44.12 o                         
   3   9   0        322.60        343.01        44.06 o                         
   5   9   0        133.57         72.89        36.51 o                         
   0  10   0         33.56        -12.84        62.94 o                         
   2  10   0         20.26        -15.45        40.62 o                         
   4  10   0        371.19        431.38        52.02 o                         
 -11   1   1       1643.20       1622.33        69.68 o                         
  -9   1   1        172.97        161.71        14.29 o                         
  -7   1   1       8754.19       9228.67       123.50 o                         
  -5   1   1       5451.13       4982.66        60.53 o                         
  -3   1   1         15.70         23.67         3.05 o                         
  -1   1   1      11526.18      10878.30       139.59 o                         
   1   1   1      89906.62      89864.66      1625.35 o                         
   3   1   1      83363.75      82452.11      1594.43 o                         
   5   1   1       5250.73       4758.82        59.18 o                         
   7   1   1       1432.18       1469.58        27.23 o                         
   9   1   1        675.55        648.99        24.34 o                         
  11   1   1       1631.95       1715.26        65.63 o                         
 -12   2   1         37.34         34.29        40.91 o                         
 -10   2   1       1587.16       1712.24        58.63 o                         
  -8   2   1       9260.45       9779.95       173.85 o                         
  -6   2   1        224.50        184.80         9.83 o                         
  -4   2   1      13635.56      14550.94       186.76 o                         
  -2   2   1       1399.24       1522.85        23.76 o                         
   0   2   1      75876.41      60582.92      1391.55 o                         
   2   2   1         70.70        100.60         4.85 o                         
   4   2   1      10599.25      10378.63       126.29 o                         
   6   2   1      16953.17      17804.54       223.75 o                         
   8   2   1         25.18         13.90        15.25 o                         
  10   2   1        464.47        424.73        39.95 o                         
  12   2   1        207.00        150.47        51.28 o                         
 -11   3   1         31.02        -22.67        39.91 o                         
  -9   3   1          0.55        -14.32        24.50 o                         
  -7   3   1        193.21        200.92        14.16 o                         
  -5   3   1        267.72        238.29         8.57 o                         
  -3   3   1       1787.00       1681.74        27.52 o                         
  -1   3   1      11587.86      11176.71       166.11 o                         
   1   3   1      17996.31      17779.23       255.31 o                         
   3   3   1       5916.40       5612.81        82.24 o                         
   5   3   1       3561.21       3494.10        51.73 o                         
   7   3   1       3935.62       4134.97        77.97 o                         
   9   3   1        484.34        479.77        32.79 o                         
  11   3   1         91.39         65.89        44.06 o                         
 -10   4   1       1273.98       1406.90        67.43 o                         
  -8   4   1       8202.19       8463.99       167.46 o                         
  -6   4   1       2041.83       2001.43        40.01 o                         
  -4   4   1        277.07        289.51        10.63 o                         
  -2   4   1       1896.17       1719.47        27.55 o                         
   0   4   1      47310.94      45578.67       715.56 o                         
   2   4   1       1082.00        964.96        20.90 o                         
   4   4   1       3534.78       3517.74        57.16 o                         
   6   4   1       8171.15       8308.19       134.13 o                         
   8   4   1        183.61        155.06        23.95 o                         
  10   4   1         15.95        -39.59        50.09 o                         
 -11   5   1        447.48        352.22        59.02 o                         
  -9   5   1        253.48        207.40        37.70 o                         
  -7   5   1        629.96        643.02        25.59 o                         
  -5   5   1        295.95        287.84        13.33 o                         
  -3   5   1       5555.82       5384.72        88.88 o                         
  -1   5   1      11645.89      11678.28       187.46 o                         
   1   5   1        402.30        432.02        13.17 o                         
   3   5   1       5497.59       5381.03        99.93 o                         
   5   5   1          7.56         -3.63        11.40 o                         
   7   5   1       2350.38       2436.53        69.84 o                         
   9   5   1         58.56         27.01        36.51 o                         
  11   5   1        262.17        237.01        72.02 o                         
 -10   6   1        242.57        206.25        51.92 o                         
  -8   6   1       1072.56       1066.82        56.16 o                         
  -6   6   1       2334.22       2398.03        59.28 o                         
  -4   6   1       3798.49       3888.87        83.91 o                         
  -2   6   1       1435.15       1421.19        36.03 o                         
   0   6   1        542.23        562.90        21.16 o                         
   2   6   1         25.61         21.71        14.00 o                         
   4   6   1          5.10          0.90        17.82 o                         
   6   6   1        195.98        196.71        16.38 o                         
   8   6   1        387.37        390.53        45.73 o                         
  10   6   1        294.32        310.61        53.30 o                         
  -9   7   1         15.72        -42.19        42.19 o                         
  -7   7   1        714.18        719.89        45.12 o                         
  -5   7   1       1062.26       1056.51        42.51 o                         
  -3   7   1        205.76        174.75        19.88 o                         
  -1   7   1        993.92        994.70        32.72 o                         
   1   7   1       1887.27       1944.24        56.32 o                         
   3   7   1       2543.21       2765.57        77.39 o                         
   5   7   1        188.87        173.17        27.87 o                         
   7   7   1        532.67        540.23        49.23 o                         
   9   7   1         41.80        -37.15        37.15 o                         
  -8   8   1          7.51        -42.19        42.19 o                         
  -6   8   1       1023.82       1025.27        50.25 o                         
  -4   8   1       3833.94       4285.31       113.03 o                         
  -2   8   1        979.52        930.12        44.79 o                         
   0   8   1        475.16        454.50        22.73 o                         
   2   8   1          2.05        -10.76        19.30 o                         
   4   8   1        923.35        862.69        41.97 o                         
   6   8   1        308.32        266.01        41.87 o                         
   8   8   1        228.93        218.45        52.76 o                         
  -5   9   1         54.33         -9.92        33.46 o                         
  -3   9   1        178.96        171.12        39.05 o                         
  -1   9   1        238.02        277.31        41.01 o                         
   1   9   1        412.39        373.42        45.44 o                         
   3   9   1        118.29        111.36        41.97 o                         
   5   9   1        306.04        300.91        44.09 o                         
  -4  10   1        176.62        114.64        43.67 o                         
  -2  10   1          9.60        -46.72        46.72 o                         
   0  10   1        418.76        348.40        35.96 o                         
   2  10   1         29.50          6.17        46.66 o                         
   4  10   1         49.84          6.23        44.35 o                         
 -12   0   2         98.61         64.86        37.57 o                         
 -10   0   2       1232.66       1341.69        49.35 o                         
  -8   0   2      11662.19      12177.73       190.22 o                         
  -6   0   2       1962.78       2058.53        29.09 o                         
  -4   0   2      40720.81      41336.80       479.16 o                         
  -2   0   2       1242.98       1090.87        15.89 o                         
   0   0   2       1157.08       1327.33        17.98 o                         
   2   0   2       4919.66       6003.05        68.97 o                         
   4   0   2      13321.16      11950.39       129.47 o                         
   6   0   2      49758.56      52217.20       747.67 o                         
   8   0   2       4509.07       4642.45        85.51 o                         
  10   0   2        163.54         80.34        37.22 o                         
  12   0   2        220.99        206.15        36.29 o                         
 -11   1   2         82.57         -2.54        44.76 o                         
  -9   1   2          1.47        -15.61        15.61 o                         
  -7   1   2       3689.03       3658.83        58.89 o                         
  -5   1   2       4144.59       3947.73        51.47 o                         
  -3   1   2        264.74        291.31         6.39 o                         
  -1   1   2       1667.89       1914.25        25.62 o                         
   1   1   2       7965.87       7967.72       111.01 o                         
   3   1   2      12035.68      11985.29       143.05 o                         
   5   1   2         59.18         45.95         4.66 o                         
   7   1   2       1317.25       1274.96        23.38 o                         
   9   1   2        386.17        322.68        21.29 o                         
  11   1   2         60.08         10.89        40.78 o                         
 -12   2   2        313.78        259.42        52.73 o                         
 -10   2   2        719.74        720.98        37.76 o                         
  -8   2   2       2361.07       2425.94        54.17 o                         
  -6   2   2        387.16        391.21        13.65 o                         
  -4   2   2      10162.95      10127.71       123.18 o                         
  -2   2   2       5987.90       5854.82        79.76 o                         
   0   2   2      17710.18      17449.36       256.21 o                         
   2   2   2       7661.86       7618.06       103.85 o                         
   4   2   2      14943.08      14356.99       177.25 o                         
   6   2   2      18771.53      19545.97       239.71 o                         
   8   2   2       3742.47       3871.18        71.61 o                         
  10   2   2         17.67         -0.83        34.29 o                         
  12   2   2         92.39          0.06        56.42 o                         
 -11   3   2         30.03        -10.08        45.85 o                         
  -9   3   2        413.09        373.32        34.39 o                         
  -7   3   2      18842.04      19757.87       297.63 o                         
  -5   3   2      30771.58      30842.74       393.20 o                         
  -3   3   2        830.19        860.63        15.35 o                         
  -1   3   2        668.07        598.19        12.30 o                         
   1   3   2      16609.41      16164.06       234.41 o                         
   3   3   2      23675.97      23300.55       327.53 o                         
   5   3   2         14.11         11.78         6.68 o                         
   7   3   2       7065.44       7250.91       115.28 o                         
   9   3   2       2411.41       2530.01        68.24 o                         
  11   3   2         11.26        -31.60        49.16 o                         
 -10   4   2          0.48        -14.32        42.96 o                         
  -8   4   2       1759.82       1656.56        46.37 o                         
  -6   4   2         71.28         66.34        12.11 o                         
  -4   4   2       4090.82       4139.72        65.28 o                         
  -2   4   2         81.38         86.12         7.42 o                         
   0   4   2      22669.94      22386.23       322.14 o                         
   2   4   2       8866.58       9077.46       135.15 o                         
   4   4   2        133.95        128.92        11.59 o                         
   6   4   2        159.44        151.18         6.74 o                         
   8   4   2       1455.33       1447.43        48.07 o                         
  10   4   2        979.57        959.73        57.54 o                         
 -11   5   2         35.52         54.59        59.50 o                         
  -9   5   2        261.99        257.98        41.87 o                         
  -7   5   2       4691.68       4693.63       106.38 o                         
  -5   5   2       9076.91       9104.69       154.87 o                         
  -3   5   2       2001.56       1969.61        36.00 o                         
  -1   5   2       1118.54       1160.68        25.69 o                         
   1   5   2       6299.02       6056.93        99.38 o                         
   3   5   2       4946.33       4931.58        81.85 o                         
   5   5   2        505.66        454.30        15.41 o                         
   7   5   2        650.28        581.98        27.04 o                         
   9   5   2        409.26        407.97        39.75 o                         
 -10   6   2         44.24         21.23        46.27 o                         
  -8   6   2       2515.48       2540.90        97.17 o                         
  -6   6   2         27.42          0.06        19.04 o                         
  -4   6   2       4545.87       4618.50        91.29 o                         
  -2   6   2        462.61        461.85        17.76 o                         
   0   6   2       9255.73       9323.43       173.91 o                         
   2   6   2       2213.40       2329.54        47.52 o                         
   4   6   2       1046.52       1027.67        33.52 o                         
   6   6   2       2397.61       2507.95        67.02 o                         
   8   6   2        125.89         53.34        39.56 o                         
  10   6   2        525.00        465.83        49.13 o                         
  -9   7   2        269.10        215.75        45.60 o                         
  -7   7   2         55.93         18.34        36.12 o                         
  -5   7   2        392.68        431.60        26.81 o                         
  -3   7   2       2583.70       2707.23        65.92 o                         
  -1   7   2       5059.31       5297.51       108.15 o                         
   1   7   2        652.65        622.44        27.84 o                         
   3   7   2        170.84        166.62        22.83 o                         
   5   7   2         41.65         22.38        26.97 o                         
   7   7   2        173.40        173.53        45.82 o                         
   9   7   2          4.54        -42.68        42.68 o                         
  -8   8   2        255.39        235.95        45.05 o                         
  -6   8   2         22.52         -2.73        39.40 o                         
  -4   8   2        274.80        273.71        31.66 o                         
  -2   8   2        306.83        251.01        24.28 o                         
   0   8   2         18.53         11.43        23.15 o                         
   2   8   2        276.92        311.76        28.48 o                         
   4   8   2        711.99        752.87        42.45 o                         
   6   8   2        560.83        589.20        42.74 o                         
   8   8   2         42.79        -45.44        50.83 o                         
  -5   9   2         17.07        -22.67        33.59 o                         
  -3   9   2        718.36        716.91        39.21 o                         
  -1   9   2       1674.21       1809.96        81.14 o                         
   1   9   2         15.47        -45.02        45.02 o                         
   3   9   2        411.05        426.24        49.64 o                         
   5   9   2         12.58        -36.61        36.61 o                         
  -4  10   2         53.37         38.95        39.62 o                         
  -2  10   2         51.73         -1.48        41.33 o                         
   0  10   2        651.38        754.80        74.63 o                         
   2  10   2        768.04        889.53        64.41 o                         
   4  10   2         72.23         72.12        40.36 o                         
 -11   1   3         67.29          9.89        46.98 o                         
  -9   1   3         11.13          3.31        17.56 o                         
  -7   1   3      10833.52      11042.49       155.93 o                         
  -5   1   3      23710.84      24003.97       266.42 o                         
  -3   1   3       1952.92       2193.14        28.84 o                         
  -1   1   3      71718.31      77144.48      1211.73 o                         
   1   1   3       3190.00       3527.02        51.38 o                         
   3   1   3       1174.06       1301.61        19.62 o                         
   5   1   3        759.59        629.40        10.85 o                         
   7   1   3      25363.44      26669.39       350.55 o                         
   9   1   3       7191.16       7549.15       147.55 o                         
  11   1   3        104.81         86.44        43.54 o                         
 -12   2   3        484.82        456.81        50.03 o                         
 -10   2   3         83.70         55.94        32.40 o                         
  -8   2   3       2423.78       2519.09        56.77 o                         
  -6   2   3       1567.83       1580.81        27.81 o                         
  -4   2   3      54518.86      55800.86       688.81 o                         
  -2   2   3      39871.13      40416.35       519.55 o                         
   0   2   3      12756.67      12783.47       188.88 o                         
   2   2   3       3568.37       3598.11        49.74 o                         
   4   2   3       9276.89       9171.52       116.56 o                         
   6   2   3      13774.44      14311.75       172.60 o                         
   8   2   3        118.12         98.71        13.61 o                         
  10   2   3       1140.13       1131.87        47.68 o                         
  12   2   3         89.17         18.82        58.25 o                         
 -11   3   3        489.58        497.27        53.34 o                         
  -9   3   3        281.32        277.95        34.07 o                         
  -7   3   3        541.12        532.17        18.72 o                         
  -5   3   3       1695.22       1749.40        28.29 o                         
  -3   3   3        423.89        393.45         9.54 o                         
  -1   3   3       1739.73       1776.11        31.08 o                         
   1   3   3       5107.49       5301.46        81.75 o                         
   3   3   3       3275.02       3160.95        51.51 o                         
   5   3   3        812.76        809.96        14.80 o                         
   7   3   3       3159.06       3241.62        56.10 o                         
   9   3   3        717.97        711.77        27.81 o                         
  11   3   3        324.83        305.41        45.44 o                         
 -10   4   3        214.37        151.31        48.52 o                         
  -8   4   3        369.32        327.05        23.15 o                         
  -6   4   3       3306.68       3255.71        56.64 o                         
  -4   4   3      32136.19      33019.76       444.12 o                         
  -2   4   3      19262.07      18880.70       237.30 o                         
   0   4   3       3821.20       3807.92        66.05 o                         
   2   4   3        322.00        337.13        12.39 o                         
   4   4   3       6435.79       6463.07       100.92 o                         
   6   4   3       6828.11       7005.64       101.05 o                         
   8   4   3         43.52         25.30        26.46 o                         
  10   4   3        842.69        836.87        55.33 o                         
 -11   5   3        608.62        532.24        67.08 o                         
  -9   5   3        774.02        664.08        49.64 o                         
  -7   5   3        449.30        442.29        23.54 o                         
  -5   5   3        731.84        757.17        21.00 o                         
  -3   5   3       3539.26       3470.86        49.51 o                         
  -1   5   3       7019.87       6848.82       105.68 o                         
   1   5   3        128.65        131.24         8.19 o                         
   3   5   3       8521.18       8382.52       130.43 o                         
   5   5   3        968.09        973.37        22.35 o                         
   7   5   3         79.44         69.36        20.17 o                         
   9   5   3        106.95        103.69        38.85 o                         
 -10   6   3         72.43         38.60        43.25 o                         
  -8   6   3        598.15        608.05        43.86 o                         
  -6   6   3       2134.99       2097.35        55.10 o                         
  -4   6   3       2611.23       2627.43        52.82 o                         
  -2   6   3       2840.80       2837.12        55.01 o                         
   0   6   3       6578.53       6600.44       131.40 o                         
   2   6   3       4875.11       5190.00        85.93 o                         
   4   6   3       1426.94       1400.06        37.25 o                         
   6   6   3         73.75         45.95        20.49 o                         
   8   6   3          3.23        -28.29        40.04 o                         
  10   6   3         18.25        -27.29        58.79 o                         
  -9   7   3         20.36        -37.95        37.95 o                         
  -7   7   3       1068.39       1097.13        50.38 o                         
  -5   7   3       1471.12       1614.72        51.06 o                         
  -3   7   3        226.17        189.29        13.17 o                         
  -1   7   3       1440.10       1473.24        38.89 o                         
   1   7   3        291.39        283.25        18.24 o                         
   3   7   3        626.53        627.83        36.25 o                         
   5   7   3         22.62         14.51        28.19 o                         
   7   7   3        762.27        749.18        53.43 o                         
   9   7   3        425.28        415.61        50.54 o                         
  -8   8   3        962.64        995.72        54.17 o                         
  -6   8   3        409.24        352.83        42.16 o                         
  -4   8   3        260.19        269.38        32.79 o                         
  -2   8   3         32.15         16.92        28.29 o                         
   0   8   3       1766.02       1856.16        56.42 o                         
   2   8   3       2439.16       2562.22        84.36 o                         
   4   8   3         28.73         -7.35        32.79 o                         
   6   8   3        487.56        531.31        42.80 o                         
   8   8   3          0.30        -41.90        47.85 o                         
  -5   9   3          1.24        -31.85        35.03 o                         
  -3   9   3          0.08        -36.12        36.12 o                         
  -1   9   3         35.29          9.28        38.92 o                         
   1   9   3        154.29        153.01        38.44 o                         
   3   9   3        234.41        252.74        50.70 o                         
   5   9   3        158.45        161.36        50.12 o                         
  -4  10   3         51.31         -8.45        41.78 o                         
  -2  10   3          0.63        -41.52        41.52 o                         
   0  10   3        395.90        393.58        63.26 o                         
   2  10   3        514.13        481.92        56.03 o                         
   4  10   3          0.58        -71.03        71.03 o                         
 -12   0   4       4876.96       5478.74       145.14 o                         
 -10   0   4       2929.28       3028.82        92.06 o                         
  -8   0   4        691.97        717.84        19.17 o                         
  -6   0   4       3026.60       2971.21        36.09 o                         
  -4   0   4      40832.60      40381.80       441.78 o                         
  -2   0   4      19423.10      17566.18       213.99 o                         
   0   0   4       4195.51       4748.26        74.79 o                         
   2   0   4     149336.12     155278.56      2819.39 o                         
   4   0   4       1063.31       1071.83        16.50 o                         
   6   0   4        357.44        379.74         9.86 o                         
   8   0   4       3168.33       3113.62        59.37 o                         
  10   0   4       5159.77       5254.45       158.69 o                         
  12   0   4        747.73        707.08        44.63 o                         
 -11   1   4        133.68         89.97        52.89 o                         
  -9   1   4        811.00        823.58        28.61 o                         
  -7   1   4        134.60        121.96         8.25 o                         
  -5   1   4        551.74        553.49        11.82 o                         
  -3   1   4       7065.57       7215.87        86.41 o                         
  -1   1   4      28502.18      28365.90       376.95 o                         
   1   1   4       3603.89       3879.92        54.24 o                         
   3   1   4       2248.11       2470.06        34.39 o                         
   5   1   4        558.15        555.48        10.82 o                         
   7   1   4       1694.13       1658.97        30.25 o                         
   9   1   4        651.29        633.48        21.06 o                         
  11   1   4         36.87         32.37        46.01 o                         
 -12   2   4       1433.47       1387.92        76.91 o                         
 -10   2   4       1219.88       1198.79        48.23 o                         
  -8   2   4          9.49          6.81        17.92 o                         
  -6   2   4       5281.76       5263.25        73.73 o                         
  -4   2   4      22251.79      22405.05       247.90 o                         
  -2   2   4      12378.07      12444.60       150.47 o                         
   0   2   4         26.13         25.75         3.44 o                         
   2   2   4      12792.29      13332.72       186.88 o                         
   4   2   4         82.22        106.29         5.75 o                         
   6   2   4        271.50        278.53         9.99 o                         
   8   2   4       2301.50       2251.77        46.79 o                         
  10   2   4       2194.15       2324.92        71.70 o                         
 -11   3   4        196.49        164.18        41.36 o                         
  -9   3   4       1562.77       1564.02        54.56 o                         
  -7   3   4       1064.01        982.98        27.13 o                         
  -5   3   4       3651.10       3814.09        51.41 o                         
  -3   3   4       8469.10       8314.90       106.09 o                         
  -1   3   4      54740.33      53998.96       849.49 o                         
   1   3   4      25870.29      25989.93       372.26 o                         
   3   3   4        977.99       1032.62        20.52 o                         
   5   3   4         18.45         12.65         6.61 o                         
   7   3   4       7509.08       7755.17       104.65 o                         
   9   3   4       3084.75       3337.24        83.81 o                         
  11   3   4          5.86        -41.17        41.17 o                         
 -10   4   4        247.98        188.88        46.01 o                         
  -8   4   4       1923.89       1920.71        57.45 o                         
  -6   4   4       4626.40       4636.57        75.65 o                         
  -4   4   4         11.25         20.13         8.70 o                         
  -2   4   4        893.40        861.24        17.31 o                         
   0   4   4         38.75         40.91         8.73 o                         
   2   4   4       7228.76       7333.30       113.32 o                         
   4   4   4         56.64         66.41         6.10 o                         
   6   4   4       2242.00       2297.66        39.72 o                         
   8   4   4        957.70       1002.24        38.76 o                         
  10   4   4          0.75        -42.93        42.93 o                         
 -11   5   4         29.55        -25.50        98.52 o                         
  -9   5   4        617.38        575.81        40.97 o                         
  -7   5   4        231.63        188.84        18.59 o                         
  -5   5   4        824.80        785.65        21.90 o                         
  -3   5   4       6689.26       6604.42        88.27 o                         
  -1   5   4      15278.08      15291.45       223.94 o                         
   1   5   4      16312.22      16744.53       255.31 o                         
   3   5   4       1416.90       1403.98        28.48 o                         
   5   5   4        789.32        769.89        24.44 o                         
   7   5   4       1273.85       1208.68        34.36 o                         
   9   5   4        340.64        326.76        44.22 o                         
 -10   6   4          4.56        -40.88        40.88 o                         
  -8   6   4        730.69        765.23        41.81 o                         
  -6   6   4        776.68        703.13        27.87 o                         
  -4   6   4       2502.12       2494.05        51.41 o                         
  -2   6   4       1656.00       1669.22        33.27 o                         
   0   6   4        358.82        393.45        15.77 o                         
   2   6   4      11736.36      11974.95       187.75 o                         
   4   6   4          0.26        -12.17        16.99 o                         
   6   6   4        864.84        963.55        40.14 o                         
   8   6   4         63.59         10.95        41.20 o                         
  10   6   4        398.00        297.99        61.07 o                         
  -9   7   4          4.18        -40.14        40.14 o                         
  -7   7   4        685.05        635.44        46.01 o                         
  -5   7   4       3516.94       3626.05        93.73 o                         
  -3   7   4       1097.81        999.38        33.52 o                         
  -1   7   4         66.64         83.13        19.59 o                         
   1   7   4       2038.24       2074.42        49.48 o                         
   3   7   4       4354.97       4654.11       113.80 o                         
   5   7   4       1530.52       1600.69        55.58 o                         
   7   7   4          3.93        -25.24        43.38 o                         
   9   7   4         43.46        -22.83        48.90 o                         
  -8   8   4         31.26         29.80        40.46 o                         
  -6   8   4         31.99         14.35        33.81 o                         
  -4   8   4        719.90        715.81        37.47 o                         
  -2   8   4        153.02        160.04        21.77 o                         
   0   8   4         24.46         10.82        23.89 o                         
   2   8   4        705.58        669.41        39.11 o                         
   4   8   4          0.76        -14.10        36.57 o                         
   6   8   4          0.29        -37.60        45.24 o                         
  -5   9   4       1037.89       1069.00        49.42 o                         
  -3   9   4         37.07        -19.84        41.55 o                         
  -1   9   4        195.37        192.89        40.49 o                         
   1   9   4          7.29         27.55        39.79 o                         
   3   9   4       1490.71       1526.00        86.02 o                         
   5   9   4        405.65        390.24        43.64 o                         
  -4  10   4          5.97        -45.24        51.63 o                         
  -2  10   4         11.33        -47.94        47.94 o                         
   0  10   4        228.41        152.72        57.32 o                         
   2  10   4        153.99        111.20        65.44 o                         
 -11   1   5       3158.40       3359.01       114.35 o                         
  -9   1   5      10066.01      10507.65       209.20 o                         
  -7   1   5       4163.42       4184.13        60.63 o                         
  -5   1   5       2009.12       2016.72        31.53 o                         
  -3   1   5      24036.47      24123.33       269.25 o                         
  -1   1   5      46438.42      45098.36       662.83 o                         
   1   1   5      31387.39      32483.15       422.00 o                         
   3   1   5      11764.21      12158.95       149.80 o                         
   5   1   5       7082.36       6801.07        83.23 o                         
   7   1   5        438.51        406.88        10.79 o                         
   9   1   5          0.15        -13.65        13.65 o                         
  11   1   5        584.19        574.24        40.94 o                         
 -12   2   5       1392.24       1490.42        77.19 o                         
 -10   2   5        115.69         80.41        42.42 o                         
  -8   2   5       1408.63       1382.79        39.50 o                         
  -6   2   5       6336.03       6306.08        82.40 o                         
  -4   2   5       2064.33       2108.07        30.22 o                         
  -2   2   5       9884.88      10532.15       130.05 o                         
   0   2   5         64.15         53.27         5.91 o                         
   2   2   5      56871.57      57804.34       884.20 o                         
   4   2   5        513.80        449.49        11.46 o                         
   6   2   5        101.95         92.35         7.45 o                         
   8   2   5        148.93         94.34        12.88 o                         
  10   2   5        855.55        869.50        39.95 o                         
 -11   3   5        374.43        311.09        46.14 o                         
  -9   3   5        558.61        584.90        39.98 o                         
  -7   3   5       2981.42       3009.36        57.38 o                         
  -5   3   5       9995.68      10217.49       120.13 o                         
  -3   3   5       6824.52       6865.80        85.16 o                         
  -1   3   5         84.71         81.34         6.42 o                         
   1   3   5       1886.10       1827.14        32.40 o                         
   3   3   5        421.10        417.25        12.11 o                         
   5   3   5        205.35        210.52         9.67 o                         
   7   3   5       1615.39       1601.56        28.61 o                         
   9   3   5        537.72        520.74        29.93 o                         
  11   3   5        175.33        154.04        43.51 o                         
 -10   4   5        173.27        154.20        40.01 o                         
  -8   4   5        614.39        598.74        35.10 o                         
  -6   4   5       4228.83       4114.23        67.63 o                         
  -4   4   5        184.10        186.66         9.70 o                         
  -2   4   5         59.33         66.12         9.25 o                         
   0   4   5       8876.68       8589.06       134.19 o                         
   2   4   5      59860.20      61482.22      1087.75 o                         
   4   4   5       3949.03       3866.40        63.96 o                         
   6   4   5        318.77        281.74        10.76 o                         
   8   4   5         71.73         74.18        21.39 o                         
  10   4   5        898.76        941.46        52.57 o                         
 -11   5   5        173.30          0.96       109.18 o                         
  -9   5   5       1310.54       1238.19        59.47 o                         
  -7   5   5        121.00         99.06        20.84 o                         
  -5   5   5       5498.22       5808.52        89.75 o                         
  -3   5   5        143.76        136.15         9.70 o                         
  -1   5   5      11168.79      11253.45       163.86 o                         
   1   5   5       2130.52       2130.49        42.26 o                         
   3   5   5       6059.08       6288.61       106.35 o                         
   5   5   5       4390.13       4411.67        92.67 o                         
   7   5   5        499.65        473.73        26.72 o                         
   9   5   5        442.59        441.91        33.97 o                         
 -10   6   5          4.37        -43.83        43.83 o                         
  -8   6   5         11.45         22.57        38.44 o                         
  -6   6   5        134.04        116.88        19.07 o                         
  -4   6   5        691.38        630.95        19.14 o                         
  -2   6   5       3140.14       3279.25        50.64 o                         
   0   6   5       2888.79       3020.47        66.76 o                         
   2   6   5       4955.87       5140.71        99.19 o                         
   4   6   5       1712.70       1748.43        45.18 o                         
   6   6   5       1522.66       1568.36        47.56 o                         
   8   6   5        617.55        600.63        47.81 o                         
  -9   7   5        505.46        431.60        42.55 o                         
  -7   7   5          2.34        -18.40        37.89 o                         
  -5   7   5        868.44        876.69        36.61 o                         
  -3   7   5          9.89          6.20        15.77 o                         
  -1   7   5       2745.22       2884.45        69.30 o                         
   1   7   5       1148.92       1134.54        31.79 o                         
   3   7   5       1294.45       1284.30        49.77 o                         
   5   7   5        658.84        661.93        38.40 o                         
   7   7   5         73.89         41.42        45.40 o                         
  -8   8   5        262.58        222.56        42.03 o                         
  -6   8   5        119.09         68.04        39.88 o                         
  -4   8   5       1290.69       1272.81        47.33 o                         
  -2   8   5       3602.82       3827.51       101.79 o                         
   0   8   5        716.57        678.12        34.84 o                         
   2   8   5          1.30        -29.86        38.34 o                         
   4   8   5        742.32        734.21        40.56 o                         
   6   8   5       1431.46       1579.14        81.05 o                         
  -5   9   5        351.09        371.14        43.99 o                         
  -3   9   5        128.77        133.04        49.19 o                         
  -1   9   5         56.35         27.78        37.95 o                         
   1   9   5         21.60          4.53        42.13 o                         
   3   9   5          0.19         -1.96        47.56 o                         
   5   9   5          0.27        -41.58        41.58 o                         
  -4  10   5        132.98         51.41        53.98 o                         
  -2  10   5        130.52        100.19        41.90 o                         
   0  10   5          0.19        -59.28        59.28 o                         
   2  10   5        263.02        208.37        53.34 o                         
 -12   0   6        373.83        286.43        47.52 o                         
 -10   0   6        526.26        477.71        46.59 o                         
  -8   0   6       5149.95       5435.59        85.03 o                         
  -6   0   6      67683.70      70195.84       851.10 o                         
  -4   0   6      20088.20      20389.52       229.27 o                         
  -2   0   6       3186.44       2805.07        41.17 o                         
   0   0   6      20891.51      20661.47       286.46 o                         
   2   0   6     125769.26     128585.91      2368.40 o                         
   4   0   6      12672.43      13674.06       165.95 o                         
   6   0   6        301.53        275.86         8.86 o                         
   8   0   6       3845.89       3569.18        60.69 o                         
  10   0   6          8.23         -7.03        37.73 o                         
 -11   1   6        319.56        310.58        55.10 o                         
  -9   1   6       1733.88       1717.83        45.73 o                         
  -7   1   6         83.35         71.70         8.54 o                         
  -5   1   6       4176.59       4023.68        54.81 o                         
  -3   1   6       1116.36       1110.81        18.78 o                         
  -1   1   6       6862.96       6953.91       103.69 o                         
   1   1   6       3038.33       3174.54        45.89 o                         
   3   1   6      11159.34      11189.01       123.76 o                         
   5   1   6       8473.86       8660.47       104.91 o                         
   7   1   6        253.40        252.36        10.79 o                         
   9   1   6         34.24          9.73        16.28 o                         
  11   1   6          1.52        -31.08        31.08 o                         
 -12   2   6          0.01        -34.97        60.85 o                         
 -10   2   6        901.26        919.49        50.96 o                         
  -8   2   6       2544.32       2675.09        55.04 o                         
  -6   2   6      25485.70      26437.20       323.23 o                         
  -4   2   6       9317.17       9645.41       121.12 o                         
  -2   2   6       1584.88       1582.45        22.96 o                         
   0   2   6       1912.48       1696.06        31.02 o                         
   2   2   6      30805.07      32344.27       431.06 o                         
   4   2   6       1777.13       1867.56        31.02 o                         
   6   2   6        324.57        312.73        11.98 o                         
   8   2   6       1562.15       1472.83        34.29 o                         
  10   2   6         24.68        -36.80        41.97 o                         
 -11   3   6        996.90        993.73        59.24 o                         
  -9   3   6       3635.34       3831.46       117.27 o                         
  -7   3   6          9.54          6.74        12.11 o                         
  -5   3   6      16727.60      17112.20       200.92 o                         
  -3   3   6      11944.05      12053.75       155.71 o                         
  -1   3   6       4479.40       4496.35        65.70 o                         
   1   3   6       1084.61       1111.07        24.15 o                         
   3   3   6      27096.56      27603.79       380.32 o                         
   5   3   6      18974.19      19956.31       271.50 o                         
   7   3   6        583.60        580.88        17.12 o                         
   9   3   6        147.46        113.06        24.31 o                         
  11   3   6          2.27        -42.55        42.55 o                         
 -10   4   6        346.37        328.17        53.63 o                         
  -8   4   6         44.23         27.94        22.25 o                         
  -6   4   6          1.54         -2.15        11.95 o                         
  -4   4   6       4248.83       4192.51        63.42 o                         
  -2   4   6       9279.52       9597.27       134.51 o                         
   0   4   6        402.75        390.11        10.79 o                         
   2   4   6         75.74         85.45         7.55 o                         
   4   4   6         75.35         65.70        11.62 o                         
   6   4   6        371.05        349.53        11.91 o                         
   8   4   6         54.29         44.70        20.13 o                         
  10   4   6        185.20        106.90        38.63 o                         
  -9   5   6       1040.05       1001.18        47.30 o                         
  -7   5   6        510.91        488.69        25.62 o                         
  -5   5   6        436.01        400.49        14.13 o                         
  -3   5   6       1000.51        957.09        21.16 o                         
  -1   5   6          3.51         24.60        10.02 o                         
   1   5   6       1312.19       1323.67        29.77 o                         
   3   5   6       9102.72       9513.88       165.92 o                         
   5   5   6       5363.15       5546.53       106.96 o                         
   7   5   6       1618.64       1702.35        55.52 o                         
   9   5   6        323.54        309.32        35.80 o                         
 -10   6   6         44.10        -49.71        49.71 o                         
  -8   6   6        612.36        651.53        45.95 o                         
  -6   6   6       2316.38       2410.85        53.98 o                         
  -4   6   6        479.06        457.61        17.15 o                         
  -2   6   6       2926.89       3017.32        54.68 o                         
   0   6   6        341.29        341.18        16.41 o                         
   2   6   6       5782.26       5942.74       113.19 o                         
   4   6   6        133.48        128.64        14.93 o                         
   6   6   6        439.04        439.73        24.08 o                         
   8   6   6        357.63        304.25        48.52 o                         
  -9   7   6          3.57        -52.63        52.63 o                         
  -7   7   6        140.39        117.08        37.18 o                         
  -5   7   6       1226.94       1257.39        42.23 o                         
  -3   7   6         57.83         31.98        15.86 o                         
  -1   7   6       1958.38       2043.18        47.52 o                         
   1   7   6       3788.99       4140.08        90.75 o                         
   3   7   6        366.30        365.84        22.86 o                         
   5   7   6         24.42         -1.70        28.26 o                         
   7   7   6        705.23        750.69        60.63 o                         
  -8   8   6        178.40        158.76        41.23 o                         
  -6   8   6        527.34        498.01        45.24 o                         
  -4   8   6         27.13         40.75        27.52 o                         
  -2   8   6         15.01         39.75        20.71 o                         
   0   8   6        168.64        194.94        26.59 o                         
   2   8   6        768.33        773.29        43.77 o                         
   4   8   6          3.82        -16.57        37.51 o                         
   6   8   6         38.51         42.93        51.35 o                         
  -5   9   6        612.70        585.93        44.99 o                         
  -3   9   6         79.88         40.43        33.46 o                         
  -1   9   6        739.86        726.03        48.13 o                         
   1   9   6       1021.52       1005.04        62.13 o                         
   3   9   6         22.58        -13.74        46.01 o                         
   5   9   6         80.77         12.97        63.16 o                         
  -2  10   6        468.96        485.10        48.10 o                         
   0  10   6         25.51         -2.34        44.09 o                         
   2  10   6         47.77         50.77        57.67 o                         
 -11   1   7          3.88        -32.59        50.61 o                         
  -9   1   7       1053.88       1008.09        35.51 o                         
  -7   1   7        891.11        930.38        22.25 o                         
  -5   1   7      53356.86      54036.37       616.62 o                         
  -3   1   7      79233.74      77568.19       999.38 o                         
  -1   1   7       1764.07       2118.12        35.64 o                         
   1   1   7        267.52        206.83         6.58 o                         
   3   1   7      27738.19      28416.09       356.94 o                         
   5   1   7      27762.47      29408.96       348.79 o                         
   7   1   7        346.89        335.37        11.43 o                         
   9   1   7        714.54        653.84        28.23 o                         
  11   1   7        288.09        225.67        40.30 o                         
 -12   2   7          0.30        -60.30        60.30 o                         
 -10   2   7          5.89        -17.66        38.24 o                         
  -8   2   7       1784.79       1807.13        41.39 o                         
  -6   2   7      13571.40      13599.63       192.09 o                         
  -4   2   7        259.60        277.47         9.76 o                         
  -2   2   7      19566.35      20231.05       247.99 o                         
   0   2   7       3454.65       3588.00        55.07 o                         
   2   2   7        123.16        163.93         6.97 o                         
   4   2   7        221.72        212.67         9.47 o                         
   6   2   7       7399.48       7680.26       106.77 o                         
   8   2   7       4587.24       4688.40        79.09 o                         
  10   2   7         93.80         51.79        36.90 o                         
 -11   3   7         47.48        -13.52        48.42 o                         
  -9   3   7        215.77        196.61        38.15 o                         
  -7   3   7       1226.05       1211.09        30.70 o                         
  -5   3   7       3938.04       3884.06        55.33 o                         
  -3   3   7       7363.85       7855.94        99.64 o                         
  -1   3   7       3025.78       2834.26        48.65 o                         
   1   3   7      13218.46      13673.36       200.89 o                         
   3   3   7       4888.28       4916.97        72.35 o                         
   5   3   7       1786.86       1808.03        32.18 o                         
   7   3   7          1.31        -11.50        11.50 o                         
   9   3   7         56.90         23.09        24.66 o                         
  11   3   7          1.76        -23.02        42.55 o                         
 -10   4   7        146.79         63.84        47.17 o                         
  -8   4   7       1878.09       1973.24        62.04 o                         
  -6   4   7      10532.35      10726.00       158.63 o                         
  -4   4   7         39.04         38.34        11.88 o                         
  -2   4   7       7592.30       7877.74       116.43 o                         
   0   4   7        840.53        803.80        19.30 o                         
   2   4   7        180.06        181.27        12.11 o                         
   4   4   7        267.79        255.02        14.23 o                         
   6   4   7       4909.71       5133.65        87.28 o                         
   8   4   7       4120.81       4539.15       114.35 o                         
  10   4   7        316.40        321.01        40.56 o                         
  -9   5   7       1402.94       1353.82        76.87 o                         
  -7   5   7       1447.50       1295.73        42.13 o                         
  -5   5   7       1051.12       1106.25        26.94 o                         
  -3   5   7        402.31        362.31        13.42 o                         
  -1   5   7       5673.45       5469.37        87.02 o                         
   1   5   7      11639.17      12093.05       192.31 o                         
   3   5   7         33.77         28.19        16.18 o                         
   5   5   7       1882.86       1937.53        36.38 o                         
   7   5   7        239.32        198.89        29.41 o                         
   9   5   7        395.54        370.04        46.46 o                         
 -10   6   7        703.77        744.84        62.62 o                         
  -8   6   7        522.05        536.51        49.90 o                         
  -6   6   7        630.23        616.75        24.56 o                         
  -4   6   7        367.17        369.37        15.67 o                         
  -2   6   7         32.81         42.68        13.10 o                         
   0   6   7        200.23        197.80        14.00 o                         
   2   6   7       1324.94       1383.14        42.80 o                         
   4   6   7       1708.17       1745.57        58.86 o                         
   6   6   7        636.95        738.58        36.03 o                         
   8   6   7        576.45        629.72        48.84 o                         
  -9   7   7         47.89         32.21        45.50 o                         
  -7   7   7          8.94        -36.67        36.67 o                         
  -5   7   7       2392.42       2489.71        57.80 o                         
  -3   7   7       2013.82       2027.06        44.67 o                         
  -1   7   7         22.21          4.95        15.86 o                         
   1   7   7        422.51        391.01        14.93 o                         
   3   7   7        302.36        289.09        31.37 o                         
   5   7   7        646.70        693.63        37.70 o                         
   7   7   7         16.89        -15.61        44.38 o                         
  -6   8   7        238.10        239.48        37.28 o                         
  -4   8   7        387.16        357.43        33.33 o                         
  -2   8   7       1941.80       2080.75        56.55 o                         
   0   8   7        131.74        101.60        27.17 o                         
   2   8   7        873.25        972.51        44.38 o                         
   4   8   7        506.05        522.99        42.29 o                         
   6   8   7         43.96        -31.37        48.46 o                         
  -5   9   7        105.33         64.54        38.92 o                         
  -3   9   7        115.18        101.60        44.86 o                         
  -1   9   7        414.72        452.67        53.01 o                         
   1   9   7        485.88        531.08        43.61 o                         
   3   9   7         90.63         60.56        45.66 o                         
   5   9   7          2.92        -64.09        64.09 o                         
  -2  10   7        192.42        116.79        43.96 o                         
   0  10   7          0.15        -41.58        41.58 o                         
   2  10   7        320.04        241.22        63.29 o                         
 -12   0   8         63.90         16.70        49.77 o                         
 -10   0   8       2116.47       2009.91        84.77 o                         
  -8   0   8         96.53         72.35        14.00 o                         
  -6   0   8        981.10        976.49        22.54 o                         
  -4   0   8      14149.79      13802.76       168.23 o                         
  -2   0   8      52563.09      46288.32       561.36 o                         
   0   0   8       8719.99       7741.01       117.01 o                         
   2   0   8       8042.35       8316.05       117.88 o                         
   4   0   8         12.25          5.36         8.61 o                         
   6   0   8       8771.60       9019.41       120.35 o                         
   8   0   8       2983.95       3179.35        57.22 o                         
  10   0   8         12.80        -29.70        39.01 o                         
 -11   1   8        164.25        108.53        48.39 o                         
  -9   1   8        118.23        107.57        15.67 o                         
  -7   1   8        266.73        250.50        15.16 o                         
  -5   1   8       5943.81       5681.46        74.63 o                         
  -3   1   8       9882.89       9319.10       117.49 o                         
  -1   1   8       2189.00       2121.01        35.96 o                         
   1   1   8       9761.10       9476.15       125.26 o                         
   3   1   8        272.87        269.44         9.86 o                         
   5   1   8       1424.91       1456.80        24.15 o                         
   7   1   8        153.30        127.80        11.30 o                         
   9   1   8        737.86        696.90        29.12 o                         
  11   1   8        229.15        191.19        41.55 o                         
 -12   2   8          7.53        -53.27        71.09 o                         
 -10   2   8        184.68        157.89        42.93 o                         
  -8   2   8         74.16         59.02         7.61 o                         
  -6   2   8         41.53         10.40        12.17 o                         
  -4   2   8      10087.16      10292.54       126.42 o                         
  -2   2   8      31652.74      31709.57       416.25 o                         
   0   2   8      13726.98      13062.73       190.10 o                         
   2   2   8      18029.21      19330.38       247.48 o                         
   4   2   8       4197.69       4212.52        63.26 o                         
   6   2   8       4544.81       4654.11        70.74 o                         
   8   2   8       1599.47       1707.91        40.84 o                         
  10   2   8         40.77          9.57        33.33 o                         
 -11   3   8        977.29       1034.35        66.02 o                         
  -9   3   8          6.58         -5.88        31.56 o                         
  -7   3   8         31.58         11.05        14.80 o                         
  -5   3   8      28065.56      29388.15       362.79 o                         
  -3   3   8      37295.93      38919.21       501.80 o                         
  -1   3   8        477.54        399.14        11.72 o                         
   1   3   8      14671.19      14687.48       197.06 o                         
   3   3   8       1054.62       1062.61        19.91 o                         
   5   3   8       1818.46       1867.37        34.20 o                         
   7   3   8         33.70         21.84        11.56 o                         
   9   3   8       3543.94       3585.11        88.56 o                         
  11   3   8       1155.34       1164.85        70.10 o                         
 -10   4   8        275.30        196.00        46.50 o                         
  -8   4   8         97.06         69.78        21.55 o                         
  -6   4   8       4371.51       4584.81        82.30 o                         
  -4   4   8       1868.90       1880.09        34.52 o                         
  -2   4   8         71.09         95.37         8.89 o                         
   0   4   8        224.09        229.56        12.88 o                         
   2   4   8       8188.64       8545.16       135.96 o                         
   4   4   8       6318.40       6597.07       106.51 o                         
   6   4   8          8.90         -7.19        13.04 o                         
   8   4   8          2.89        -24.60        24.60 o                         
  10   4   8         52.36        -27.81        39.69 o                         
  -9   5   8        419.48        407.65        47.11 o                         
  -7   5   8        397.55        341.98        24.79 o                         
  -5   5   8       5338.32       5507.77        96.94 o                         
  -3   5   8       4166.45       4236.22        68.24 o                         
  -1   5   8          0.59         -1.03        11.88 o                         
   1   5   8        927.55        877.23        25.11 o                         
   3   5   8        465.03        516.69        26.75 o                         
   5   5   8          0.52         -5.39        15.54 o                         
   7   5   8        361.22        387.58        32.62 o                         
   9   5   8        934.51        929.93        34.04 o                         
 -10   6   8        472.79        362.98        65.99 o                         
  -8   6   8         18.34         -3.05        42.48 o                         
  -6   6   8       2747.77       2902.78        66.85 o                         
  -4   6   8          6.91         -9.83        12.88 o                         
  -2   6   8       4464.73       4714.15        84.36 o                         
   0   6   8        641.86        621.60        23.86 o                         
   2   6   8       1756.46       1856.42        55.62 o                         
   4   6   8       2742.39       2954.45        80.44 o                         
   6   6   8        426.93        439.05        33.04 o                         
   8   6   8        273.11        274.39        40.78 o                         
  -9   7   8        849.20        856.01        79.60 o                         
  -7   7   8        799.61        767.42        48.23 o                         
  -5   7   8         19.95          9.92        21.35 o                         
  -3   7   8        119.08         98.29        17.56 o                         
  -1   7   8        637.34        674.13        23.47 o                         
   1   7   8       1008.39       1051.92        31.85 o                         
   3   7   8         63.05         21.45        47.04 o                         
   5   7   8        944.69       1053.39        48.26 o                         
   7   7   8        376.35        396.66        36.73 o                         
  -6   8   8         47.15         -5.49        38.50 o                         
  -4   8   8        173.86        165.21        33.56 o                         
  -2   8   8       1397.15       1456.22        46.98 o                         
   0   8   8        582.12        595.56        32.11 o                         
   2   8   8        136.84        161.29        41.10 o                         
   4   8   8          1.01         -4.46        47.68 o                         
   6   8   8        204.65        142.06        44.09 o                         
  -5   9   8         68.51          1.77        51.51 o                         
  -3   9   8        190.22        124.62        47.43 o                         
  -1   9   8        339.40        321.56        43.99 o                         
   1   9   8        546.48        588.91        42.93 o                         
   3   9   8          0.14        -22.32        40.46 o                         
   5   9   8        474.26        500.96        67.66 o                         
  -2  10   8         30.83          0.64        33.07 o                         
   0  10   8        104.82         86.12        44.57 o                         
   2  10   8        584.64        665.69       105.32 o                         
 -11   1   9        958.74        932.53        83.04 o                         
  -9   1   9        207.68        190.45        21.90 o                         
  -7   1   9       7206.36       7015.98       120.87 o                         
  -5   1   9        418.67        387.99        13.78 o                         
  -3   1   9        208.45        182.04         9.79 o                         
  -1   1   9       7546.05       7120.83       103.53 o                         
   1   1   9      76418.03      75541.35      1131.42 o                         
   3   1   9      36431.83      37097.50       475.95 o                         
   5   1   9       1063.03       1018.36        19.46 o                         
   7   1   9         10.12        -10.98        13.94 o                         
   9   1   9       3021.78       3301.47        71.51 o                         
  11   1   9        754.20        788.87        51.22 o                         
 -10   2   9       3787.89       3765.95       133.97 o                         
  -8   2   9        234.67        219.32        13.78 o                         
  -6   2   9        283.56        235.05        13.78 o                         
  -4   2   9       2094.33       1997.10        34.10 o                         
  -2   2   9      31196.93      31754.98       410.57 o                         
   0   2   9      13840.80      14181.51       197.48 o                         
   2   2   9         34.66          9.50         9.06 o                         
   4   2   9       5373.02       5537.60        86.70 o                         
   6   2   9       1644.73       1605.67        30.47 o                         
   8   2   9        186.27        166.11        14.16 o                         
  10   2   9         27.85        -11.24        32.40 o                         
 -11   3   9        124.59         88.47        46.50 o                         
  -9   3   9        452.28        386.84        41.74 o                         
  -7   3   9          2.81         -8.54        12.59 o                         
  -5   3   9        695.25        656.67        19.11 o                         
  -3   3   9       5440.41       5536.09        79.02 o                         
  -1   3   9       1185.15       1174.74        22.64 o                         
   1   3   9       5398.73       5707.08        83.65 o                         
   3   3   9       4744.03       4833.99        72.83 o                         
   5   3   9       3579.90       3694.28        61.46 o                         
   7   3   9        555.08        574.75        20.04 o                         
   9   3   9        351.41        346.89        32.30 o                         
 -10   4   9       3971.54       4204.46       152.88 o                         
  -8   4   9       1160.99       1138.33        45.24 o                         
  -6   4   9         73.50         71.74        10.18 o                         
  -4   4   9       2942.36       2987.17        50.61 o                         
  -2   4   9      21424.41      22605.65       310.35 o                         
   0   4   9       6863.77       6778.69       115.70 o                         
   2   4   9         25.98         19.27         9.34 o                         
   4   4   9       5579.66       5641.19       102.37 o                         
   6   4   9        239.69        189.04        18.17 o                         
   8   4   9          0.77        -27.62        29.22 o                         
  10   4   9        137.25        106.38        43.64 o                         
  -9   5   9       1714.84       1784.17        99.42 o                         
  -7   5   9       2278.41       2199.56        63.90 o                         
  -5   5   9        622.31        604.36        21.26 o                         
  -3   5   9       4597.81       4928.59        86.12 o                         
  -1   5   9       1070.76       1034.80        31.63 o                         
   1   5   9       3933.11       4025.79        79.19 o                         
   3   5   9        165.13        147.52        18.30 o                         
   5   5   9       3775.46       3797.07        81.72 o                         
   7   5   9        741.81        767.67        35.68 o                         
   9   5   9         17.56        -23.70        30.06 o                         
  -8   6   9        727.74        698.15        51.41 o                         
  -6   6   9       1546.00       1592.82        44.09 o                         
  -4   6   9       2451.45       2411.42        52.12 o                         
  -2   6   9       2137.08       2234.72        47.30 o                         
   0   6   9        593.94        593.92        25.08 o                         
   2   6   9        880.76        801.45        27.90 o                         
   4   6   9          2.91         -9.89        19.36 o                         
   6   6   9         20.97         -4.78        33.65 o                         
   8   6   9        200.24        161.04        39.05 o                         
  -7   7   9        198.13        131.40        39.14 o                         
  -5   7   9        416.39        402.44        27.62 o                         
  -3   7   9        960.85        933.65        25.78 o                         
  -1   7   9        604.46        612.32        27.68 o                         
   1   7   9       1959.29       1969.42        59.69 o                         
   3   7   9        634.44        631.36        44.83 o                         
   5   7   9        302.18        238.13        38.08 o                         
   7   7   9          8.49        -37.95        37.95 o                         
  -6   8   9       1501.52       1580.40        87.66 o                         
  -4   8   9        802.45        797.86        39.37 o                         
  -2   8   9        187.66        145.14        26.65 o                         
   0   8   9        233.00        180.01        29.54 o                         
   2   8   9        247.76        203.26        35.29 o                         
   4   8   9        304.82        316.84        52.57 o                         
   6   8   9        152.26        130.59        43.25 o                         
  -5   9   9         15.88        -44.41        44.41 o                         
  -3   9   9        241.16        248.83        30.92 o                         
  -1   9   9        225.39        271.46        52.79 o                         
   1   9   9         76.61         38.47        34.97 o                         
   3   9   9        146.19        101.08        45.98 o                         
   5   9   9         97.01        -70.00        70.00 o                         
  -2  10   9         50.48         17.02        55.55 o                         
   0  10   9          0.50        -68.81        68.81 o                         
 -12   0  10       1138.75       1175.58        84.45 o                         
 -10   0  10       9994.50      10159.38       291.28 o                         
  -8   0  10       1346.70       1314.68        36.16 o                         
  -6   0  10       2336.38       2364.35        43.90 o                         
  -4   0  10      11423.54      11645.21       151.02 o                         
  -2   0  10       6435.66       6291.56        99.90 o                         
   0   0  10         64.70         38.76        14.06 o                         
   2   0  10      41865.57      42746.60       585.54 o                         
   4   0  10      68797.61      72120.55      1379.87 o                         
   6   0  10       1752.08       1830.09        32.91 o                         
   8   0  10        801.90        770.50        22.22 o                         
  10   0  10        220.62        249.57        46.11 o                         
 -11   1  10        114.19        -10.24        54.11 o                         
  -9   1  10       1058.09       1039.17        39.27 o                         
  -7   1  10       4176.40       4038.45        79.15 o                         
  -5   1  10        429.86        381.28        16.22 o                         
  -3   1  10        368.37        323.07        11.59 o                         
  -1   1  10        300.92        275.96        11.59 o                         
   1   1  10       7750.89       7397.20       102.79 o                         
   3   1  10       4425.49       4618.78        71.38 o                         
   5   1  10        905.11        923.44        19.78 o                         
   7   1  10        646.29        588.30        18.11 o                         
   9   1  10          1.26        -32.05        32.05 o                         
  11   1  10          2.00         -2.99        53.72 o                         
 -10   2  10       2931.49       2816.98       106.64 o                         
  -8   2  10        641.81        559.59        23.44 o                         
  -6   2  10        459.61        392.36        18.14 o                         
  -4   2  10       2648.72       2585.18        40.65 o                         
  -2   2  10       1818.92       1771.07        33.30 o                         
   0   2  10         59.13         70.39         6.87 o                         
   2   2  10       7754.31       7793.48       122.53 o                         
   4   2  10      20217.72      21663.77       315.01 o                         
   6   2  10        539.55        555.81        18.21 o                         
   8   2  10        704.52        765.17        27.52 o                         
  10   2  10        200.63        207.50        37.67 o                         
 -11   3  10        235.53        236.98        54.88 o                         
  -9   3  10       3103.53       3330.89       114.41 o                         
  -7   3  10       8676.82       8625.83       164.92 o                         
  -5   3  10        525.23        500.32        15.54 o                         
  -3   3  10       1747.44       1912.10        34.17 o                         
  -1   3  10        853.58        798.27        18.50 o                         
   1   3  10      20318.39      20845.14       283.09 o                         
   3   3  10      10369.89      10856.98       157.73 o                         
   5   3  10       1569.72       1659.45        34.65 o                         
   7   3  10        938.45        960.92        26.62 o                         
   9   3  10         66.22         42.07        28.74 o                         
 -10   4  10         10.81        -35.10        35.10 o                         
  -8   4  10        400.28        372.45        30.57 o                         
  -6   4  10       1095.33       1109.36        32.59 o                         
  -4   4  10        638.16        620.28        17.95 o                         
  -2   4  10       1565.37       1597.38        32.34 o                         
   0   4  10       2182.39       2171.81        42.29 o                         
   2   4  10         22.45         23.25         9.70 o                         
   4   4  10          7.34         -0.61        17.08 o                         
   6   4  10        246.49        231.94        20.13 o                         
   8   4  10        789.64        838.32        38.89 o                         
  10   4  10        154.95         85.19        47.49 o                         
  -9   5  10       1695.93       1635.72        79.15 o                         
  -7   5  10       2974.84       2964.47        84.61 o                         
  -5   5  10       3018.45       2987.68        61.33 o                         
  -3   5  10       2721.97       2722.93        55.68 o                         
  -1   5  10       4964.04       5143.48        96.56 o                         
   1   5  10       7055.28       7186.24       126.61 o                         
   3   5  10       2304.71       2235.01        52.57 o                         
   5   5  10         61.70         25.17        25.56 o                         
   7   5  10         75.80         50.70        34.04 o                         
   9   5  10         12.72        -34.17        34.17 o                         
  -8   6  10          8.52        -41.20        51.70 o                         
  -6   6  10        852.19        864.52        33.88 o                         
  -4   6  10       1380.33       1286.74        36.45 o                         
  -2   6  10       1220.53       1207.65        37.60 o                         
   0   6  10        761.11        764.37        28.29 o                         
   2   6  10        704.57        702.71        25.37 o                         
   4   6  10       2852.19       2942.47        88.72 o                         
   6   6  10          9.41        -15.41        35.42 o                         
   8   6  10        113.30        142.76        38.57 o                         
  -7   7  10         32.43         -5.68        38.92 o                         
  -5   7  10       1662.57       1801.83        57.29 o                         
  -3   7  10       5410.61       5715.91       118.07 o                         
  -1   7  10       2075.20       2194.00        60.53 o                         
   1   7  10         39.84         12.81        20.29 o                         
   3   7  10          8.43        -14.61        39.98 o                         
   5   7  10        450.24        425.08        44.44 o                         
   7   7  10        133.74        131.53        39.40 o                         
  -6   8  10          1.18        -40.97        40.97 o                         
  -4   8  10         86.44         17.24        40.07 o                         
  -2   8  10         21.78         -2.31        26.91 o                         
   0   8  10         18.68         19.46        33.68 o                         
   2   8  10         72.38         68.75        46.79 o                         
   4   8  10        625.73        579.09        50.80 o                         
   6   8  10         34.13        -13.07        49.13 o                         
  -5   9  10        201.51        140.00        47.85 o                         
  -3   9  10       1417.01       1445.27        65.31 o                         
  -1   9  10        180.58        138.85        43.67 o                         
   1   9  10        132.90        110.36        40.78 o                         
   3   9  10         18.74        -43.93        43.93 o                         
 -11   1  11         37.64        -11.05        46.91 o                         
  -9   1  11       8638.99       9282.07       183.22 o                         
  -7   1  11      11780.00      11560.88       194.43 o                         
  -5   1  11       4345.09       4252.43        68.97 o                         
  -3   1  11       3997.69       3691.59        55.20 o                         
  -1   1  11        937.66        906.07        22.06 o                         
   1   1  11       1934.25       1916.76        33.46 o                         
   3   1  11         19.38         23.09        10.63 o                         
   5   1  11      10933.51      11696.81       168.52 o                         
   7   1  11       4275.72       4604.14        83.94 o                         
   9   1  11       1065.69       1122.18        49.93 o                         
 -10   2  11        714.98        703.93        56.00 o                         
  -8   2  11        163.11         89.91        21.77 o                         
  -6   2  11       6320.15       6493.41       112.87 o                         
  -4   2  11      18735.85      18209.16       226.61 o                         
  -2   2  11        989.53       1016.79        26.17 o                         
   0   2  11       2443.94       2575.09        44.28 o                         
   2   2  11       4224.81       4083.50        69.33 o                         
   4   2  11       8689.26       8749.49       143.15 o                         
   6   2  11        210.41        205.70        18.40 o                         
   8   2  11        785.02        748.63        26.52 o                         
  10   2  11        281.78        218.55        37.18 o                         
 -11   3  11        439.26        403.66        68.91 o                         
  -9   3  11       1632.95       1621.18        68.88 o                         
  -7   3  11        336.65        296.64        19.30 o                         
  -5   3  11        663.11        630.33        21.32 o                         
  -3   3  11        551.59        529.92        17.31 o                         
  -1   3  11       1567.39       1591.19        31.24 o                         
   1   3  11        449.86        491.30        14.84 o                         
   3   3  11       2113.80       2208.39        40.84 o                         
   5   3  11       1699.74       1688.13        38.21 o                         
   7   3  11        302.98        309.45        21.87 o                         
   9   3  11        363.38        366.80        33.49 o                         
 -10   4  11        514.15        524.47        43.25 o                         
  -8   4  11        263.99        201.46        29.96 o                         
  -6   4  11       4728.81       4823.75        99.25 o                         
  -4   4  11      17600.23      18193.49       265.81 o                         
  -2   4  11       1179.81       1159.01        24.12 o                         
   0   4  11        152.89        131.91        11.85 o                         
   2   4  11       6426.83       6603.04       106.16 o                         
   4   4  11       9883.16      10374.52       177.89 o                         
   6   4  11        613.11        601.50        25.72 o                         
   8   4  11         90.05         30.38        37.38 o                         
  10   4  11        152.32        105.64        56.84 o                         
  -9   5  11         87.46         38.69        44.25 o                         
  -7   5  11       2141.64       2100.95        71.13 o                         
  -5   5  11        265.67        196.49        19.56 o                         
  -3   5  11       2684.08       2835.77        64.64 o                         
  -1   5  11       1517.90       1533.48        38.82 o                         
   1   5  11       4019.55       4233.36        78.74 o                         
   3   5  11       2570.32       2644.32        57.35 o                         
   5   5  11        276.02        288.55        26.91 o                         
   7   5  11        659.19        667.33        41.20 o                         
   9   5  11          3.42        -34.84        34.84 o                         
  -8   6  11        550.79        420.23        74.43 o                         
  -6   6  11        484.73        445.83        30.54 o                         
  -4   6  11       2335.30       2333.01        51.22 o                         
  -2   6  11       3863.42       4143.99        93.09 o                         
   0   6  11       3166.32       3350.54        83.39 o                         
   2   6  11       1307.88       1352.12        38.79 o                         
   4   6  11        824.84        856.33        40.84 o                         
   6   6  11        128.79        130.79        39.62 o                         
   8   6  11        136.93        102.30        42.64 o                         
  -7   7  11        537.24        499.84        45.89 o                         
  -5   7  11         25.21         -7.67        25.24 o                         
  -3   7  11       1489.18       1522.95        45.02 o                         
  -1   7  11        706.35        627.83        32.37 o                         
   1   7  11        592.80        540.46        26.97 o                         
   3   7  11        117.33         85.45        32.37 o                         
   5   7  11        421.72        471.96        53.05 o                         
   7   7  11        393.02        340.79        40.27 o                         
  -6   8  11         40.00        -20.71        46.40 o                         
  -4   8  11          3.96        -37.38        37.38 o                         
  -2   8  11       2132.24       2289.98        68.43 o                         
   0   8  11       2928.40       3157.87        97.94 o                         
   2   8  11        402.88        358.29        59.02 o                         
   4   8  11          0.67        -50.45        50.45 o                         
   6   8  11         74.55         20.23        55.49 o                         
  -5   9  11         47.45        -52.34        54.88 o                         
  -3   9  11         27.70         -5.91        40.14 o                         
  -1   9  11          0.01        -40.36        40.36 o                         
   1   9  11         25.45        -44.02        44.02 o                         
   3   9  11        137.00        102.82        40.59 o                         
 -10   0  12         57.14         19.27        57.25 o                         
  -8   0  12        880.79        883.79        31.05 o                         
  -6   0  12      13972.81      15377.86       224.10 o                         
  -4   0  12      39213.26      40546.98       492.23 o                         
  -2   0  12       1506.93       1523.82        33.04 o                         
   0   0  12       3658.62       3343.76        53.75 o                         
   2   0  12       1056.70       1056.35        23.09 o                         
   4   0  12       1895.76       1815.96        29.73 o                         
   6   0  12        803.21        739.64        20.42 o                         
   8   0  12       3668.99       3843.24        76.52 o                         
  10   0  12       1270.32       1483.20        79.63 o                         
 -11   1  12        303.67        239.10        58.47 o                         
  -9   1  12         15.51        -25.01        25.01 o                         
  -7   1  12        617.12        550.54        25.05 o                         
  -5   1  12        232.53        200.60        15.19 o                         
  -3   1  12       5593.19       5338.16        77.48 o                         
  -1   1  12       6280.65       5909.29        89.97 o                         
   1   1  12         93.88        117.75        10.05 o                         
   3   1  12         46.21         33.36        11.85 o                         
   5   1  12        792.60        752.93        20.81 o                         
   7   1  12        748.24        749.59        21.96 o                         
   9   1  12        104.42         30.47        47.91 o                         
 -10   2  12        699.82        669.86        80.41 o                         
  -8   2  12       2125.52       2097.03        67.30 o                         
  -6   2  12       5221.15       5503.50       102.43 o                         
  -4   2  12      12630.07      12357.90       166.82 o                         
  -2   2  12       2127.61       2086.50        40.40 o                         
   0   2  12        687.68        687.65        20.07 o                         
   2   2  12         62.52         58.79        13.20 o                         
   4   2  12        305.84        306.05        16.15 o                         
   6   2  12          8.67        -10.73        18.37 o                         
   8   2  12       1502.42       1591.51        47.27 o                         
  10   2  12        631.66        582.65        43.03 o                         
 -11   3  12        733.34        744.04        94.41 o                         
  -9   3  12          2.65        -26.62        46.18 o                         
  -7   3  12        603.55        602.37        31.60 o                         
  -5   3  12        171.88        136.31        14.93 o                         
  -3   3  12      30370.76      30857.09       414.07 o                         
  -1   3  12      27554.21      27876.31       391.11 o                         
   1   3  12        182.84        167.78        11.34 o                         
   3   3  12         61.15         46.21        13.45 o                         
   5   3  12       3129.37       3202.02        70.64 o                         
   7   3  12       2283.17       2515.85        58.60 o                         
   9   3  12        144.88        111.49        28.19 o                         
 -10   4  12        992.93        911.82        51.44 o                         
  -8   4  12       1459.34       1328.01        55.81 o                         
  -6   4  12        138.60        117.20        24.31 o                         
  -4   4  12        513.65        475.66        20.97 o                         
  -2   4  12       3175.81       3088.74        63.35 o                         
   0   4  12       4017.07       4041.50        73.08 o                         
   2   4  12          7.70        -11.08        13.87 o                         
   4   4  12       2333.91       2402.50        57.32 o                         
   6   4  12        231.17        194.17        22.45 o                         
   8   4  12         36.69          1.00        36.12 o                         
  -9   5  12         18.57        -46.66        51.02 o                         
  -7   5  12         22.42         14.90        29.99 o                         
  -5   5  12        255.57        237.01        21.16 o                         
  -3   5  12       6985.90       7115.82       138.53 o                         
  -1   5  12       5837.82       6030.09       113.13 o                         
   1   5  12        910.02        980.37        27.52 o                         
   3   5  12       1349.32       1422.83        38.34 o                         
   5   5  12       2058.89       2197.57        64.09 o                         
   7   5  12       1140.66       1221.01        60.75 o                         
   9   5  12        102.91         99.35        37.76 o                         
  -8   6  12        311.41        273.20        46.34 o                         
  -6   6  12        780.60        797.34        37.15 o                         
  -4   6  12       3052.10       3084.15        75.88 o                         
  -2   6  12        694.60        676.19        26.11 o                         
   0   6  12       2729.59       2736.87        69.23 o                         
   2   6  12         11.92        -14.58        14.58 o                         
   4   6  12       1376.82       1404.82        54.40 o                         
   6   6  12         79.63         49.48        41.39 o                         
   8   6  12        235.73        189.45        40.81 o                         
  -7   7  12        335.78        268.80        44.06 o                         
  -5   7  12        339.74        336.71        35.58 o                         
  -3   7  12         20.15         -3.85        23.95 o                         
  -1   7  12        118.27        107.12        24.82 o                         
   1   7  12       1686.49       1832.27        53.53 o                         
   3   7  12       1932.80       2200.36        78.19 o                         
   5   7  12        359.45        347.37        56.84 o                         
   7   7  12         25.16        -25.50        45.15 o                         
  -6   8  12        153.73         37.34        45.44 o                         
  -4   8  12        523.17        517.95        46.56 o                         
  -2   8  12          3.65        -32.79        32.79 o                         
   0   8  12        120.61         83.01        37.99 o                         
   2   8  12          3.23        -47.33        49.90 o                         
   4   8  12          0.36        -44.86        44.86 o                         
  -3   9  12        160.85         91.36        46.40 o                         
  -1   9  12         12.44        -55.55        55.55 o                         
   1   9  12        551.04        541.45        61.68 o                         
   3   9  12        486.56        432.28        49.00 o                         
 -11   1  13       2330.15       2630.39       109.37 o                         
  -9   1  13       3809.16       4107.42       120.00 o                         
  -7   1  13         68.41         35.96        21.29 o                         
  -5   1  13        396.05        372.20        19.62 o                         
  -3   1  13      30823.15      31522.08       402.93 o                         
  -1   1  13      31264.85      30582.64       405.11 o                         
   1   1  13          5.24          0.58         9.31 o                         
   3   1  13       1579.79       1539.62        30.47 o                         
   5   1  13         66.41         54.78        13.29 o                         
   7   1  13        457.29        467.57        23.73 o                         
   9   1  13         21.61        -40.91        44.73 o                         
 -10   2  13        115.22        135.41        45.82 o                         
  -8   2  13       1397.59       1301.87        52.79 o                         
  -6   2  13       1555.80       1353.66        40.97 o                         
  -4   2  13       3791.81       3785.83        65.35 o                         
  -2   2  13       3542.35       3421.79        61.49 o                         
   0   2  13      26651.02      26948.44       380.10 o                         
   2   2  13       6439.02       6563.61       109.95 o                         
   4   2  13         36.26          3.53        16.95 o                         
   6   2  13         20.41        -11.14        19.75 o                         
   8   2  13       1975.43       2103.22        57.74 o                         
  10   2  13        402.12        421.04        46.05 o                         
 -11   3  13        193.34         33.72        68.40 o                         
  -9   3  13       1291.23       1218.25        73.05 o                         
  -7   3  13       1121.66       1005.20        45.15 o                         
  -5   3  13       2128.28       2062.67        50.93 o                         
  -3   3  13       3625.10       3478.31        63.68 o                         
  -1   3  13       4184.00       4344.56        73.66 o                         
   1   3  13        388.81        371.01        17.85 o                         
   3   3  13         78.75         51.22        15.35 o                         
   5   3  13          4.51         -9.67        19.36 o                         
   7   3  13          2.26        -24.53        24.53 o                         
   9   3  13         51.81        -19.36        40.04 o                         
 -10   4  13         34.12        -49.26        49.26 o                         
  -8   4  13        696.60        535.54        37.02 o                         
  -6   4  13        364.90        341.69        27.33 o                         
  -4   4  13       1252.62       1268.60        38.66 o                         
  -2   4  13       3036.38       3050.40        65.96 o                         
   0   4  13      14869.73      15650.09       238.78 o                         
   2   4  13       3907.47       3949.05        81.14 o                         
   4   4  13        563.84        513.55        24.89 o                         
   6   4  13         47.73         28.74        23.12 o                         
   8   4  13       1468.71       1599.05        71.00 o                         
  -9   5  13        125.25         64.86        40.84 o                         
  -7   5  13       2027.98       2043.43        81.08 o                         
  -5   5  13       2358.99       2369.81        66.31 o                         
  -3   5  13        309.58        301.46        22.00 o                         
  -1   5  13         60.49         45.08        11.21 o                         
   1   5  13       1348.56       1279.84        33.52 o                         
   3   5  13       1589.49       1609.46        49.03 o                         
   5   5  13         37.22         -8.41        33.23 o                         
   7   5  13        270.56        294.36        48.52 o                         
  -8   6  13        161.44        174.55        45.95 o                         
  -6   6  13          9.37        -30.15        33.23 o                         
  -4   6  13        297.22        235.34        22.41 o                         
  -2   6  13        979.30        993.06        35.80 o                         
   0   6  13        901.89        936.45        33.27 o                         
   2   6  13        904.15        904.69        30.44 o                         
   4   6  13       2165.54       2313.87        82.40 o                         
   6   6  13        767.75        792.01        46.91 o                         
   8   6  13        215.06        145.46        56.03 o                         
  -7   7  13         61.43         32.34        52.85 o                         
  -5   7  13          0.04        -41.36        41.36 o                         
  -3   7  13       1765.84       1878.83        65.06 o                         
  -1   7  13        793.03        782.80        37.41 o                         
   1   7  13         64.45         35.90        44.06 o                         
   3   7  13        316.91        296.80        50.74 o                         
   5   7  13         29.26        -33.97        49.61 o                         
  -6   8  13        116.86         81.27        42.71 o                         
  -4   8  13        857.80        838.25        43.38 o                         
  -2   8  13         59.88         26.33        33.30 o                         
   0   8  13        324.84        323.39        53.05 o                         
   2   8  13          0.60        -45.18        61.56 o                         
   4   8  13        648.07        675.13        56.16 o                         
  -3   9  13        139.72         52.15        48.55 o                         
  -1   9  13          8.16         -6.10        70.26 o                         
   1   9  13         39.98         16.12        47.07 o                         
 -10   0  14       3265.08       3729.89       189.74 o                         
  -8   0  14      16781.78      18158.30       303.74 o                         
  -6   0  14       1281.64       1491.55        38.08 o                         
  -4   0  14          0.37        -16.92        16.92 o                         
  -2   0  14       8700.91       8182.54       124.11 o                         
   0   0  14      41108.06      41232.09       531.56 o                         
   2   0  14       9007.25       8656.11       129.60 o                         
   4   0  14        926.34        871.78        21.19 o                         
   6   0  14       1671.88       1566.30        35.29 o                         
   8   0  14        153.20        146.26        25.40 o                         
  10   0  14          1.59        -40.14        47.52 o                         
 -11   1  14        500.00        454.46        63.45 o                         
  -9   1  14        500.15        479.51        39.34 o                         
  -7   1  14        339.42        287.78        26.68 o                         
  -5   1  14        827.61        764.24        26.07 o                         
  -3   1  14        507.02        449.78        17.47 o                         
  -1   1  14        137.03        123.24        10.79 o                         
   1   1  14        594.84        569.65        17.53 o                         
   3   1  14       2343.38       2260.54        41.97 o                         
   5   1  14        604.82        584.58        23.47 o                         
   7   1  14         36.75          2.54        22.19 o                         
   9   1  14          0.81        -38.12        38.12 o                         
 -10   2  14        826.68        783.60        61.59 o                         
  -8   2  14       4585.93       4513.01       131.20 o                         
  -6   2  14        890.17        898.88        32.05 o                         
  -4   2  14       1014.16        885.94        26.81 o                         
  -2   2  14       9721.27       9655.43       144.85 o                         
   0   2  14      16608.08      16699.35       251.65 o                         
   2   2  14       5185.40       5007.55        94.50 o                         
   4   2  14        124.16        142.15        16.67 o                         
   6   2  14          1.08        -14.29        23.28 o                         
   8   2  14        152.57         87.37        33.72 o                         
  -9   3  14       2102.83       2303.76        96.17 o                         
  -7   3  14        307.96        296.06        32.24 o                         
  -5   3  14        558.28        506.19        27.04 o                         
  -3   3  14       3911.35       3823.30        80.05 o                         
  -1   3  14       2108.60       2074.58        44.89 o                         
   1   3  14       1216.02       1222.14        33.04 o                         
   3   3  14       7541.00       8068.00       135.12 o                         
   5   3  14       2791.87       2870.38        71.57 o                         
   7   3  14          0.18        -25.37        25.37 o                         
   9   3  14         86.65         10.34        59.98 o                         
 -10   4  14          3.08        -49.42        49.42 o                         
  -8   4  14         64.10         12.81        39.69 o                         
  -6   4  14        825.92        762.50        36.70 o                         
  -4   4  14       4420.37       4600.48        99.19 o                         
  -2   4  14       4571.91       4742.86       100.15 o                         
   0   4  14        127.62        131.78        13.49 o                         
   2   4  14          7.95         -1.38        18.08 o                         
   4   4  14        804.43        767.64        32.08 o                         
   6   4  14       1218.98       1143.11        48.87 o                         
   8   4  14          2.04        -36.06        36.06 o                         
  -9   5  14        631.90        620.51        62.84 o                         
  -7   5  14          0.96          5.39        37.73 o                         
  -5   5  14         56.00          7.03        28.29 o                         
  -3   5  14         88.29         61.36        23.79 o                         
  -1   5  14         59.60         58.92        21.51 o                         
   1   5  14       1352.91       1368.53        41.39 o                         
   3   5  14       3141.71       3375.74        98.26 o                         
   5   5  14       1628.36       1658.65        60.37 o                         
   7   5  14        199.12        188.23        64.19 o                         
  -8   6  14       1242.53       1135.41        81.27 o                         
  -6   6  14         26.36         12.39        46.62 o                         
  -4   6  14       1183.41       1182.58        46.11 o                         
  -2   6  14        420.45        396.54        29.09 o                         
   0   6  14       2127.54       2229.48        58.06 o                         
   2   6  14        259.74        241.34        30.92 o                         
   4   6  14        372.36        382.02        46.05 o                         
   6   6  14       1157.14       1097.10        54.27 o                         
  -7   7  14        419.27        425.34        66.63 o                         
  -5   7  14        197.54        194.11        40.36 o                         
  -3   7  14        242.12        197.03        35.61 o                         
  -1   7  14       1078.30       1102.40        46.05 o                         
   1   7  14        154.05        126.10        43.73 o                         
   3   7  14         58.14         17.18        55.42 o                         
   5   7  14        244.91        267.96        44.31 o                         
  -6   8  14         55.57         -9.18        46.75 o                         
  -4   8  14         56.07         71.13        39.79 o                         
  -2   8  14         94.44         54.75        41.87 o                         
   0   8  14        519.63        488.60        61.62 o                         
   2   8  14         68.43         -7.55        42.16 o                         
   4   8  14         30.54        -46.14        47.88 o                         
  -3   9  14         97.68        128.54        85.70 o                         
  -1   9  14        411.44        315.68        69.07 o                         
   1   9  14          3.49        -60.43        60.43 o                         
 -11   1  15        243.83        202.36        72.99 o                         
  -9   1  15         14.32        -31.76        36.48 o                         
  -7   1  15       6432.07       6703.93       143.89 o                         
  -5   1  15      10950.14      11426.76       197.29 o                         
  -3   1  15       5267.98       5319.09        89.52 o                         
  -1   1  15       5721.43       5331.77        93.22 o                         
   1   1  15       5567.13       5512.88        92.67 o                         
   3   1  15      12395.70      12667.58       198.38 o                         
   5   1  15       3910.92       4159.89        87.02 o                         
   7   1  15          2.28        -23.22        23.22 o                         
   9   1  15          0.36        -35.58        35.58 o                         
 -10   2  15        525.81        472.64        61.85 o                         
  -8   2  15       5831.29       6205.86       173.46 o                         
  -6   2  15        355.20        329.81        25.11 o                         
  -4   2  15       1838.86       1728.07        43.61 o                         
  -2   2  15       2301.21       2278.07        47.20 o                         
   0   2  15       6396.17       6302.42       113.42 o                         
   2   2  15       2334.51       2266.28        51.99 o                         
   4   2  15        957.95        948.94        29.77 o                         
   6   2  15       3137.97       3357.31        81.59 o                         
   8   2  15         65.97         19.52        35.19 o                         
  -9   3  15        275.21        257.72        85.35 o                         
  -7   3  15        257.98        210.20        31.47 o                         
  -5   3  15        957.84        902.18        38.08 o                         
  -3   3  15       2958.76       3000.24        66.28 o                         
  -1   3  15       6085.78       6198.57       107.15 o                         
   1   3  15       1887.16       1932.36        47.81 o                         
   3   3  15       1016.45       1069.23        32.05 o                         
   5   3  15        873.51        874.41        35.03 o                         
   7   3  15        269.70        249.79        30.76 o                         
   9   3  15         13.78        -46.11        46.75 o                         
 -10   4  15        851.81        840.34        51.38 o                         
  -8   4  15       5897.11       6761.99       262.06 o                         
  -6   4  15        676.57        612.06        34.49 o                         
  -4   4  15        158.40        124.91        25.75 o                         
  -2   4  15        866.87        820.43        30.79 o                         
   0   4  15       2116.23       2158.04        57.06 o                         
   2   4  15        148.26        104.20        24.28 o                         
   4   4  15       1778.95       1728.72        50.48 o                         
   6   4  15       3464.39       3687.70       116.11 o                         
   8   4  15        153.90        122.53        35.39 o                         
  -9   5  15        305.96        232.80        63.68 o                         
  -7   5  15       1336.67       1183.83        73.02 o                         
  -5   5  15       1267.92       1155.03        46.27 o                         
  -3   5  15        117.17        112.90        30.34 o                         
  -1   5  15       2386.33       2520.60        68.46 o                         
   1   5  15          1.03        -11.08        18.37 o                         
   3   5  15        995.44        977.10        46.75 o                         
   5   5  15          2.89        -42.77        42.77 o                         
   7   5  15        562.33        519.62        47.20 o                         
  -8   6  15        476.50        442.42        72.44 o                         
  -6   6  15        194.52        168.23        46.53 o                         
  -4   6  15        674.82        658.08        36.96 o                         
  -2   6  15        104.68        100.70        30.57 o                         
   0   6  15         15.30          4.43        24.44 o                         
   2   6  15        319.18        320.21        33.46 o                         
   4   6  15        214.80        172.50        54.88 o                         
   6   6  15        341.98        297.76        43.45 o                         
  -7   7  15        607.27        619.93        78.25 o                         
  -5   7  15        467.61        446.28        52.40 o                         
  -3   7  15          0.03        -35.93        39.18 o                         
  -1   7  15        445.62        409.86        44.15 o                         
   1   7  15         61.16         56.23        44.12 o                         
   3   7  15        705.06        735.95        59.12 o                         
   5   7  15         78.14          6.10        50.38 o                         
  -4   8  15        837.24        859.00        51.25 o                         
  -2   8  15        279.40        229.37        38.76 o                         
   0   8  15        479.94        455.91        48.65 o                         
   2   8  15        529.69        559.92        52.28 o                         
   4   8  15         17.22         -9.73        57.54 o                         
  -1   9  15        172.65         70.64        70.00 o                         
 -10   0  16         29.13        -73.21        73.21 o                         
  -8   0  16       3739.54       4237.82       115.70 o                         
  -6   0  16         16.65        -11.66        21.03 o                         
  -4   0  16      10502.67      11388.38       204.61 o                         
  -2   0  16      40630.04      41768.66       640.10 o                         
   0   0  16       1569.42       1598.06        37.44 o                         
   2   0  16        427.77        416.67        18.08 o                         
   4   0  16       5188.54       5537.99        95.08 o                         
   6   0  16      10141.99      11147.58       192.66 o                         
   8   0  16       1138.56       1112.38        42.96 o                         
  -9   1  16         23.09        -14.74        41.87 o                         
  -7   1  16       1403.29       1393.03        48.97 o                         
  -5   1  16       1681.85       1700.88        46.11 o                         
  -3   1  16        426.15        366.45        16.63 o                         
  -1   1  16        661.97        654.19        22.83 o                         
   1   1  16          0.52        -13.45        13.45 o                         
   3   1  16        809.76        701.65        26.52 o                         
   5   1  16          0.46        -23.47        23.47 o                         
   7   1  16        380.30        360.03        24.12 o                         
   9   1  16        108.78         84.77        41.49 o                         
 -10   2  16         13.40        -50.09        50.09 o                         
  -8   2  16        397.26        383.92        41.68 o                         
  -6   2  16        254.18        228.82        23.60 o                         
  -4   2  16       3039.59       2981.65        66.63 o                         
  -2   2  16      14647.32      15221.45       237.36 o                         
   0   2  16       1145.83       1115.46        34.04 o                         
   2   2  16        724.08        697.61        28.10 o                         
   4   2  16       1786.04       1914.35        47.94 o                         
   6   2  16       3217.63       3429.27        85.67 o                         
   8   2  16        276.00        225.74        36.96 o                         
  -9   3  16          9.20        -50.06        50.06 o                         
  -7   3  16       4164.47       4323.49       140.90 o                         
  -5   3  16       4318.17       4356.21       106.90 o                         
  -3   3  16        495.11        440.85        25.11 o                         
  -1   3  16       3357.62       3364.54        72.22 o                         
   1   3  16        246.47        215.24        20.36 o                         
   3   3  16       1467.07       1463.96        41.81 o                         
   5   3  16          6.75          4.33        24.89 o                         
   7   3  16       1053.77       1038.05        37.41 o                         
  -8   4  16        410.91        352.58        62.58 o                         
  -6   4  16        213.48        217.49        30.63 o                         
  -4   4  16        543.99        496.43        24.15 o                         
  -2   4  16          2.64        -19.68        21.03 o                         
   0   4  16       1587.75       1557.95        46.56 o                         
   2   4  16       2453.21       2498.73        67.24 o                         
   4   4  16        187.92        173.82        34.42 o                         
   6   4  16         22.41        -17.47        43.90 o                         
   8   4  16          3.52        -41.10        41.10 o                         
  -9   5  16        318.82        235.21        67.66 o                         
  -7   5  16       2520.67       2443.73       119.52 o                         
  -5   5  16       2544.11       2479.72        88.82 o                         
  -3   5  16       1495.16       1475.84        52.31 o                         
  -1   5  16         12.35          3.72        27.17 o                         
   1   5  16         42.26         27.58        34.78 o                         
   3   5  16        179.07        147.74        35.58 o                         
   5   5  16         51.27        -18.66        48.90 o                         
   7   5  16        360.27        333.41        52.31 o                         
  -8   6  16        780.05        755.28        78.41 o                         
  -6   6  16         11.82        -36.99        50.74 o                         
  -4   6  16       1139.14       1202.10        48.84 o                         
  -2   6  16       1237.58       1296.70        53.18 o                         
   0   6  16        319.69        267.07        34.29 o                         
   2   6  16        501.51        472.99        33.84 o                         
   4   6  16        145.34        104.62        52.95 o                         
   6   6  16        320.58        304.51        45.98 o                         
  -5   7  16        101.99         68.65        34.74 o                         
  -3   7  16        572.38        561.23        42.42 o                         
  -1   7  16       1169.20       1154.09        49.00 o                         
   1   7  16        192.84        148.32        50.41 o                         
   3   7  16        114.69        121.86        62.07 o                         
   5   7  16        101.58         -5.52        58.38 o                         
  -4   8  16        119.40         77.03        51.70 o                         
  -2   8  16        292.22        240.77        51.44 o                         
   0   8  16         18.12        -15.19        54.59 o                         
   2   8  16         31.68        -21.35        50.16 o                         
  -9   1  17        136.48        101.82        47.43 o                         
  -7   1  17       1602.44       1542.89        54.27 o                         
  -5   1  17       2081.15       2157.81        64.19 o                         
  -3   1  17        154.83        183.83        11.82 o                         
  -1   1  17      18855.78      19278.52       308.55 o                         
   1   1  17       5187.76       5212.32        96.53 o                         
   3   1  17          8.52          6.55        19.07 o                         
   5   1  17       1428.79       1406.65        44.18 o                         
   7   1  17       1952.28       2109.00        59.24 o                         
   9   1  17        788.12        842.36        61.65 o                         
 -10   2  17        673.66        806.49        83.62 o                         
  -8   2  17         46.73         40.78        36.86 o                         
  -6   2  17          0.31        -25.75        25.75 o                         
  -4   2  17       5617.95       5623.02       114.35 o                         
  -2   2  17       8993.05       8883.96       153.20 o                         
   0   2  17         67.48         37.73        20.26 o                         
   2   2  17       2433.73       2400.22        62.71 o                         
   4   2  17         70.35         49.16        22.86 o                         
   6   2  17        135.99        143.25        35.19 o                         
   8   2  17         14.10        -30.99        30.99 o                         
  -9   3  17         39.43        -58.31        58.31 o                         
  -7   3  17        178.06        108.18        40.52 o                         
  -5   3  17          1.08        -33.30        33.30 o                         
  -3   3  17        203.46        163.96        24.92 o                         
  -1   3  17       1140.13       1068.49        35.74 o                         
   1   3  17        943.97        898.33        34.10 o                         
   3   3  17        661.08        686.63        30.34 o                         
   5   3  17       1195.34       1241.85        42.84 o                         
   7   3  17        425.78        388.09        47.01 o                         
  -8   4  17         17.78        -40.56        40.56 o                         
  -6   4  17        389.86        321.46        36.96 o                         
  -4   4  17       4924.87       5077.01       118.59 o                         
  -2   4  17       8130.14       8126.92       163.03 o                         
   0   4  17        377.25        343.07        34.20 o                         
   2   4  17        327.66        314.81        30.86 o                         
   4   4  17         58.71         31.63        31.69 o                         
   6   4  17        127.62         64.80        50.45 o                         
   8   4  17          5.84        -46.05        46.05 o                         
  -7   5  17         64.09        -20.87        44.15 o                         
  -5   5  17       1339.44       1315.26        54.62 o                         
  -3   5  17        414.85        382.63        34.39 o                         
  -1   5  17        639.07        637.56        33.97 o                         
   1   5  17         15.28        -12.33        36.06 o                         
   3   5  17        872.11        932.02        48.81 o                         
   5   5  17        457.36        469.94        63.26 o                         
   7   5  17          0.37        -45.79        45.79 o                         
  -6   6  17       1482.88       1439.94        59.95 o                         
  -4   6  17        832.98        813.49        41.97 o                         
  -2   6  17        925.40        859.67        48.07 o                         
   0   6  17        493.40        497.17        40.72 o                         
   2   6  17        334.43        356.75        54.68 o                         
   4   6  17         81.53         42.68        53.75 o                         
   6   6  17         35.31         -2.31        50.48 o                         
  -5   7  17        138.07        132.81        40.78 o                         
  -3   7  17          6.97        -13.49        44.57 o                         
  -1   7  17       1128.40       1110.84        55.33 o                         
   1   7  17        461.38        393.90        55.01 o                         
   3   7  17          5.29        -50.22        50.22 o                         
  -2   8  17         10.26        -49.58        49.58 o                         
   0   8  17        451.85        451.25        54.49 o                         
   2   8  17        779.23        808.20        62.42 o                         
 -10   0  18       1025.40       1212.18        87.34 o                         
  -8   0  18          0.14        -20.71        38.85 o                         
  -6   0  18        891.83        901.83        35.84 o                         
  -4   0  18       2447.22       2619.82        70.29 o                         
  -2   0  18       1349.81       1369.85        41.01 o                         
   0   0  18         97.61         91.61        16.54 o                         
   2   0  18       8016.43       8204.40       142.60 o                         
   4   0  18       1454.76       1525.91        40.36 o                         
   6   0  18        601.91        540.26        36.32 o                         
   8   0  18         10.16        -29.86        29.86 o                         
  -9   1  18        616.55        560.78        45.79 o                         
  -7   1  18        206.80        183.38        35.00 o                         
  -5   1  18        238.86        236.95        23.79 o                         
  -3   1  18         36.47         26.49         9.28 o                         
  -1   1  18       3406.73       3286.67        68.52 o                         
   1   1  18        705.84        627.83        24.60 o                         
   3   1  18         47.89         11.21        22.73 o                         
   5   1  18        111.36         63.35        27.36 o                         
   7   1  18         15.37        -34.39        37.54 o                         
 -10   2  18        573.80        605.93        63.26 o                         
  -8   2  18        414.30        392.39        51.83 o                         
  -6   2  18         35.73         14.58        29.29 o                         
  -4   2  18       1339.01       1264.94        42.35 o                         
  -2   2  18         28.30          5.84        23.83 o                         
   0   2  18        452.15        406.14        26.88 o                         
   2   2  18       3308.73       3524.71        91.87 o                         
   4   2  18       1095.71       1082.94        41.84 o                         
   6   2  18       1033.22       1038.40        40.72 o                         
   8   2  18        138.37         72.28        39.05 o                         
  -9   3  18       2188.65       2358.96       120.00 o                         
  -7   3  18       1458.01       1375.75        70.19 o                         
  -5   3  18          9.19        -29.25        34.17 o                         
  -3   3  18       1273.04       1207.91        44.73 o                         
  -1   3  18      14888.85      15059.03       289.70 o                         
   1   3  18       4872.07       4991.43       136.89 o                         
   3   3  18          9.47         -0.58        22.48 o                         
   5   3  18        123.89         81.63        31.50 o                         
   7   3  18         23.81        -17.95        35.90 o                         
  -8   4  18        698.73        672.50        49.23 o                         
  -6   4  18       1111.69       1099.18        57.32 o                         
  -4   4  18          3.29        -30.92        30.92 o                         
  -2   4  18       1463.15       1353.31        50.80 o                         
   0   4  18        130.32         98.36        40.62 o                         
   2   4  18        228.77        179.92        41.49 o                         
   4   4  18          3.18        -33.62        41.29 o                         
   6   4  18        578.72        562.26        40.30 o                         
  -7   5  18        814.85        666.78        44.57 o                         
  -5   5  18        318.38        262.63        43.45 o                         
  -3   5  18        837.56        852.93        47.17 o                         
  -1   5  18       3463.38       3564.84       107.76 o                         
   1   5  18       1625.03       1694.23        61.91 o                         
   3   5  18        190.78        181.71        43.48 o                         
   5   5  18         15.54        -43.93        43.93 o                         
  -6   6  18        831.83        753.58        47.36 o                         
  -4   6  18        124.31        126.42        33.84 o                         
  -2   6  18       1119.29       1051.31        53.59 o                         
   0   6  18         31.28          4.08        36.25 o                         
   2   6  18       1068.27       1113.57        59.92 o                         
   4   6  18         51.63         12.49        49.19 o                         
  -5   7  18        964.86        927.23        53.08 o                         
  -3   7  18        491.43        541.23        45.24 o                         
  -1   7  18         69.79         48.78        31.47 o                         
   1   7  18         90.37         94.63        42.03 o                         
   3   7  18        362.15        334.63        52.66 o                         
  -2   8  18         33.51        -32.98        56.68 o                         
   0   8  18        126.37        123.72        65.96 o                         
  -9   1  19       3144.11       3517.74       130.59 o                         
  -7   1  19       3492.04       3853.62       114.51 o                         
  -5   1  19        190.52        175.29        30.99 o                         
  -3   1  19         41.78         21.64        18.34 o                         
  -1   1  19       2371.06       2258.19        57.64 o                         
   1   1  19        392.43        371.94        18.37 o                         
   3   1  19        466.95        470.65        32.43 o                         
   5   1  19       3831.57       3879.27        97.84 o                         
   7   1  19        634.91        599.48        31.82 o                         
  -8   2  19        463.49        450.84        56.64 o                         
  -6   2  19       3986.92       4351.59       132.84 o                         
  -4   2  19        193.32        195.04        37.34 o                         
  -2   2  19         39.14         10.21        24.92 o                         
   0   2  19        393.55        355.72        26.14 o                         
   2   2  19       5293.91       5272.05       136.98 o                         
   4   2  19       1205.19       1263.85        51.06 o                         
   6   2  19         55.69        -33.07        43.57 o                         
   8   2  19         34.96        -35.13        44.47 o                         
  -9   3  19        264.07        272.43        72.60 o                         
  -7   3  19       1045.90       1112.77        69.46 o                         
  -5   3  19       1000.92        931.44        47.40 o                         
  -3   3  19        131.05         86.41        29.51 o                         
  -1   3  19          3.48        -18.56        23.57 o                         
   1   3  19         40.15          7.26        31.56 o                         
   3   3  19          0.84        -27.20        29.54 o                         
   5   3  19        215.84        187.27        40.68 o                         
   7   3  19        190.11        117.27        44.15 o                         
  -8   4  19        683.29        699.82        71.77 o                         
  -6   4  19       4080.85       4330.46       143.44 o                         
  -4   4  19        399.10        409.99        34.33 o                         
  -2   4  19        177.72        151.05        34.17 o                         
   0   4  19       1157.29       1197.51        55.36 o                         
   2   4  19       4517.93       4678.99       153.01 o                         
   4   4  19        925.11        959.76        51.38 o                         
   6   4  19         41.45        -33.88        33.88 o                         
  -7   5  19         48.09         19.68        42.64 o                         
  -5   5  19       2593.87       2657.49        93.92 o                         
  -3   5  19        677.71        638.81        39.79 o                         
  -1   5  19        168.27        125.17        38.18 o                         
   1   5  19        129.43         88.50        42.32 o                         
   3   5  19        327.77        248.99        57.74 o                         
   5   5  19        275.54        327.02        51.92 o                         
  -6   6  19        264.81        206.63        52.31 o                         
  -4   6  19        246.23        217.36        32.75 o                         
  -2   6  19       1060.49       1031.17        44.96 o                         
   0   6  19       1250.25       1308.64        59.66 o                         
   2   6  19        722.65        703.64        67.63 o                         
   4   6  19        235.67        177.12        49.10 o                         
  -3   7  19          6.43        -38.18        38.18 o                         
  -1   7  19        195.29        131.78        49.71 o                         
   1   7  19         74.79         60.05        35.32 o                         
   3   7  19        110.25         40.52        53.46 o                         
  -8   0  20       3661.33       4448.63       116.88 o                         
  -6   0  20      13629.35      16311.45       355.31 o                         
  -4   0  20       3084.82       3205.62        82.97 o                         
  -2   0  20         72.21         29.61        21.71 o                         
   0   0  20         20.32        -17.95        20.36 o                         
   2   0  20       1787.12       1764.42        54.01 o                         
   4   0  20         39.14          5.11        37.06 o                         
   6   0  20        827.34        825.50        37.79 o                         
  -9   1  20        399.95        397.02        61.49 o                         
  -7   1  20         70.74         64.77        41.49 o                         
  -5   1  20       1376.66       1515.63        61.49 o                         
  -3   1  20        866.05        860.86        38.08 o                         
  -1   1  20         46.42         27.71        17.95 o                         
   1   1  20         55.74         44.44        23.70 o                         
   3   1  20        239.60        207.47        34.68 o                         
   5   1  20        757.60        696.00        42.16 o                         
   7   1  20         48.44         -4.17        30.79 o                         
  -8   2  20       1427.91       1401.86        61.85 o                         
  -6   2  20       4612.30       5147.52       162.10 o                         
  -4   2  20       1201.01       1292.04        62.58 o                         
  -2   2  20         42.00          6.61        27.71 o                         
   0   2  20        127.99        107.70        36.45 o                         
   2   2  20       1122.07       1013.77        41.68 o                         
   4   2  20         68.99         32.69        37.02 o                         
   6   2  20        233.97        213.44        39.59 o                         
  -7   3  20        250.51        240.61        57.74 o                         
  -5   3  20       3037.60       3250.00       108.60 o                         
  -3   3  20       1697.96       1769.82        74.79 o                         
  -1   3  20         49.09         39.46        33.59 o                         
   1   3  20        102.36         60.69        32.79 o                         
   3   3  20        672.26        698.60        48.71 o                         
   5   3  20       2205.67       2259.03        90.97 o                         
   7   3  20        228.92        191.00        51.15 o                         
  -8   4  20        183.97        116.69        74.46 o                         
  -6   4  20          9.60        -42.58        42.58 o                         
  -4   4  20        290.43        263.47        36.25 o                         
  -2   4  20        780.41        768.06        47.14 o                         
   0   4  20        680.53        640.77        48.55 o                         
   2   4  20          0.72        -48.55        48.55 o                         
   4   4  20         21.14        -10.63        47.56 o                         
   6   4  20         15.36        -42.68        42.68 o                         
  -7   5  20          1.26        -41.71        41.71 o                         
  -5   5  20        915.25        882.21        45.92 o                         
  -3   5  20        899.00        856.56        55.42 o                         
  -1   5  20        876.97        861.60        51.83 o                         
   1   5  20        770.62        717.77        49.42 o                         
   3   5  20        804.80        842.27        57.96 o                         
   5   5  20        726.65        645.30        53.88 o                         
  -4   6  20         12.19        -19.59        36.99 o                         
  -2   6  20        279.92        292.82        42.35 o                         
   0   6  20        404.27        362.85        52.98 o                         
   2   6  20        139.25        107.09        42.96 o                         
   4   6  20         16.81         34.39        53.95 o                         
  -3   7  20         20.99          3.53        51.76 o                         
  -1   7  20        615.90        676.99        61.01 o                         
   1   7  20       1161.13       1226.70        69.52 o                         
  -9   1  21          0.56        -39.82        39.82 o                         
  -7   1  21        822.42        856.97        64.16 o                         
  -5   1  21       8610.64      10292.15       258.68 o                         
  -3   1  21       6258.68       7115.05       159.69 o                         
  -1   1  21       2461.88       2453.84        76.17 o                         
   1   1  21         55.29          2.70        30.06 o                         
   3   1  21        512.01        449.29        37.79 o                         
   5   1  21        603.38        546.49        52.79 o                         
   7   1  21          2.86        -32.91        32.91 o                         
  -8   2  21          4.58        -46.82        46.82 o                         
  -6   2  21       1017.34       1171.18        64.80 o                         
  -4   2  21          0.31        -47.14        48.39 o                         
  -2   2  21       1561.16       1540.26        62.26 o                         
   0   2  21       1853.05       1836.64        70.68 o                         
   2   2  21          6.54        -32.53        33.75 o                         
   4   2  21          7.03        -36.86        36.86 o                         
   6   2  21        191.82        126.87        44.76 o                         
  -7   3  21        916.74        937.51        51.73 o                         
  -5   3  21       1179.28       1260.54        62.55 o                         
  -3   3  21        376.41        354.98        39.14 o                         
  -1   3  21        901.51        873.57        49.39 o                         
   1   3  21        927.84        934.81        57.74 o                         
   3   3  21        347.82        282.64        44.70 o                         
   5   3  21          1.11        -39.05        39.05 o                         
  -6   4  21       1033.43       1130.30        55.20 o                         
  -4   4  21         12.05        -16.79        36.19 o                         
  -2   4  21       1156.56       1115.27        57.32 o                         
   0   4  21       2507.31       2456.35        88.24 o                         
   2   4  21        165.42        167.65        49.96 o                         
   4   4  21        110.83        110.59        38.34 o                         
  -5   5  21        243.07        173.88        37.99 o                         
  -3   5  21        816.51        697.38        47.85 o                         
  -1   5  21          5.96        -16.95        37.86 o                         
   1   5  21       1045.47       1078.76        63.52 o                         
   3   5  21         49.85          0.55        40.81 o                         
  -4   6  21        102.15         53.75        36.77 o                         
  -2   6  21         44.29        -26.78        33.27 o                         
   0   6  21        480.60        423.41        45.18 o                         
   2   6  21        264.18        258.11        55.26 o                         
  -1   7  21          0.30        -32.56        72.67 o                         
  -8   0  22        726.47        781.58        58.44 o                         
  -6   0  22         60.66         -7.55        47.59 o                         
  -4   0  22        907.56        973.31        57.32 o                         
  -2   0  22       5084.09       5717.49       183.83 o                         
   0   0  22       6957.48       7414.41       179.92 o                         
   2   0  22       1404.81       1315.48        52.08 o                         
   4   0  22         18.71         12.78        37.12 o                         
   6   0  22        244.87        213.22        36.29 o                         
  -7   1  22        109.96         71.45        34.42 o                         
  -5   1  22        128.98         40.78        47.33 o                         
  -3   1  22        764.25        769.54        51.79 o                         
  -1   1  22         14.59          0.45        36.67 o                         
   1   1  22       1057.94        995.31        44.92 o                         
   3   1  22        152.30        112.42        41.26 o                         
   5   1  22          3.29        -31.56        31.56 o                         
  -8   2  22        676.03        678.66        50.74 o                         
  -6   2  22        551.79        538.27        48.74 o                         
  -4   2  22       1217.23       1235.08        65.89 o                         
  -2   2  22       2226.30       2200.42        80.60 o                         
   0   2  22       3292.82       3357.50       103.69 o                         
   2   2  22        784.60        731.84        39.88 o                         
   4   2  22         40.60        -17.56        50.41 o                         
   6   2  22         27.35        -25.82        49.10 o                         
  -7   3  22        197.55        160.14        46.98 o                         
  -5   3  22        275.60        259.52        44.54 o                         
  -3   3  22       1182.23       1178.18        56.16 o                         
  -1   3  22         63.90         14.93        40.52 o                         
   1   3  22       4310.35       4412.02       136.82 o                         
   3   3  22        877.45        893.74        58.15 o                         
   5   3  22          4.73        -44.09        44.09 o                         
  -6   4  22        676.50        661.61        49.29 o                         
  -4   4  22        518.57        505.58        44.76 o                         
  -2   4  22          4.57        -37.73        37.73 o                         
   0   4  22         99.28         82.91        43.29 o                         
   2   4  22        370.47        319.37        54.04 o                         
   4   4  22        323.63        262.09        43.73 o                         
  -5   5  22        275.89        168.29        46.30 o                         
  -3   5  22        215.43        180.11        39.98 o                         
  -1   5  22          7.88        -41.52        41.87 o                         
   1   5  22        641.54        600.50        43.96 o                         
   3   5  22        222.31        172.34        51.83 o                         
  -4   6  22         73.86          6.71        66.05 o                         
  -2   6  22        364.34        303.48        47.72 o                         
   0   6  22        233.27        147.36        52.12 o                         
   2   6  22         58.35        -30.12        62.58 o                         
  -7   1  23       2062.11       2593.56        88.63 o                         
  -5   1  23       1215.55       1347.08        76.97 o                         
  -3   1  23        155.14        102.88        40.84 o                         
  -1   1  23        847.87        917.63        60.98 o                         
   1   1  23       5788.68       6197.93       183.58 o                         
   3   1  23       2226.42       2434.51        82.24 o                         
   5   1  23         76.62         39.85        40.62 o                         
  -6   2  23          1.75        -38.02        38.02 o                         
  -4   2  23         38.13        -11.27        40.56 o                         
  -2   2  23        835.01        753.51        44.51 o                         
   0   2  23        286.76        248.18        41.36 o                         
   2   2  23        140.86         84.90        49.13 o                         
   4   2  23        854.40        833.79        48.10 o                         
  -7   3  23         91.55        -48.33        48.33 o                         
  -5   3  23        367.94        337.93        42.03 o                         
  -3   3  23        350.72        334.47        44.83 o                         
  -1   3  23        677.21        648.28        45.69 o                         
   1   3  23        795.23        777.43        51.41 o                         
   3   3  23        370.93        338.42        38.21 o                         
   5   3  23         63.65          0.87        50.35 o                         
  -6   4  23         46.44        -51.06        51.06 o                         
  -4   4  23          4.89        -32.53        32.53 o                         
  -2   4  23        732.47        655.25        46.85 o                         
   0   4  23        226.68        178.83        41.55 o                         
   2   4  23         65.51         28.51        43.19 o                         
   4   4  23        525.15        448.17        57.32 o                         
  -3   5  23        996.98       1007.19        48.29 o                         
  -1   5  23        279.44        200.76        41.07 o                         
   1   5  23         34.30        -43.86        43.86 o                         
   3   5  23          0.38        -82.49        82.49 o                         
   0   6  23          0.03        -67.40        67.40 o                         
  -6   0  24       1094.53       1100.12        52.02 o                         
  -4   0  24       3386.66       4086.20       160.59 o                         
  -2   0  24         14.99        -49.03        49.03 o                         
   0   0  24        340.80        315.81        51.96 o                         
   2   0  24       1443.71       1417.69        79.70 o                         
   4   0  24       2024.24       2037.43        78.67 o                         
  -7   1  24        723.46        768.25        52.73 o                         
  -5   1  24        297.54        277.98        40.43 o                         
  -3   1  24        139.41        119.61        51.35 o                         
  -1   1  24         17.70        -30.47        51.44 o                         
   1   1  24         83.33         38.15        49.74 o                         
   3   1  24         85.25         65.12        42.45 o                         
   5   1  24          3.30        -63.68        63.68 o                         
  -6   2  24        152.88        131.40        40.49 o                         
  -4   2  24        877.78        937.12        59.79 o                         
  -2   2  24         21.66         -8.41        46.50 o                         
   0   2  24        554.73        579.31        46.43 o                         
   2   2  24        950.22        983.71        54.56 o                         
   4   2  24       1022.17        978.32        54.33 o                         
  -5   3  24       1411.58       1488.56        67.95 o                         
  -3   3  24         46.40          5.30        37.44 o                         
  -1   3  24         53.01        -23.22        42.68 o                         
   1   3  24        734.40        698.28        42.71 o                         
   3   3  24        371.50        226.25        39.66 o                         
  -4   4  24         35.77        -17.76        48.94 o                         
  -2   4  24        100.07         40.36        34.13 o                         
   0   4  24        610.20        577.99        48.13 o                         
   2   4  24        157.01        107.28        40.40 o                         
  -3   5  24         70.98         41.36        39.69 o                         
  -1   5  24        110.43         32.30        46.79 o                         
   1   5  24        175.27         95.02        57.06 o                         
  -5   1  25         88.49         81.40        40.91 o                         
  -3   1  25        741.60        765.78        50.19 o                         
  -1   1  25       1153.49       1352.54        85.61 o                         
   1   1  25        625.13        601.40        51.92 o                         
   3   1  25        150.23         97.81        45.53 o                         
  -6   2  25        608.21        573.82        58.22 o                         
  -4   2  25       1959.01       2252.67        83.49 o                         
  -2   2  25         39.01         61.94        40.78 o                         
   0   2  25         26.31        -42.42        44.09 o                         
   2   2  25         33.33        -40.27        40.27 o                         
   4   2  25        355.30        285.50        50.03 o                         
  -5   3  25          2.23        -43.93        43.93 o                         
  -3   3  25          1.32        -38.21        46.37 o                         
  -1   3  25         43.73         -9.34        42.55 o                         
   1   3  25        191.14        144.34        43.51 o                         
   3   3  25        370.14        348.56        50.16 o                         
  -4   4  25       2385.12       2557.37       108.66 o                         
  -2   4  25        225.25        179.50        46.69 o                         
   0   4  25         47.98        -32.37        44.51 o                         
  -4   0  26       2238.53       2561.16        90.55 o                         
  -2   0  26         32.45         22.48        40.14 o                         
   0   0  26        940.08        972.31        60.37 o                         
   2   0  26        923.19        924.79        56.84 o                         
  -5   1  26          0.09        -46.37        46.37 o                         
  -3   1  26        295.87        236.72        43.70 o                         
  -1   1  26        405.86        402.48        45.08 o                         
   1   1  26        107.30         53.43        50.90 o                         
   3   1  26         13.73        -46.66        56.90 o                         
  -4   2  26        522.83        552.37        52.21 o                         
  -2   2  26         12.15        -43.70        43.70 o                         
   0   2  26        218.79        186.88        52.28 o                         
   2   2  26        362.60        226.12        49.39 o                         
  -3   3  26       1029.40       1015.02        56.00 o                         
  -1   3  26       1038.27       1028.41        61.20 o                         
   1   3  26        213.10        152.88        47.59 o                         
  -3   1  27        918.79        944.35        60.02 o                         
  -1   1  27        747.41        775.32        64.41 o                         
   1   1  27         16.06        -52.60        52.60 o                         
  -2   2  27         76.48         26.17        48.62 o                         
   0   2  27        927.29        883.66        81.50 o                         
                                                                                
