# Supplementary material for: Crystal structures, electron spin resonance, and thermogravimetric analysis of three mixed-valence copper cyanide polymers
Source: Acta Crystallogr C Struct Chem. 2024 May 1;80(Pt 6):212–20. doi: 10.1107/S2053229624003371 (PMC11150880; doi:10.1107/S2053229624003371)
Supplement: Supplementary file 3 [file c-80-00212-2sup3.hkl]

data_2                                                                          
_shelx_title ' Tristan merged data after xabs2'                                 
_shelx_refln_list_code          4                                               
_shelx_F_calc_maximum      184.50                                               
_exptl_crystal_F_000       446.00                                               
_reflns_d_resolution_high  0.8403                                               
                                                                                
loop_                                                                           
 _space_group_symop_operation_xyz                                               
 'x, y, z'                                                                      
 'x, -y+1/2, z+1/2'                                                             
 '-x, -y, -z'                                                                   
 '-x, y-1/2, -z-1/2'                                                            
                                                                                
_cell_length_a     9.3903                                                       
_cell_length_b     8.9608                                                       
_cell_length_c     9.7986                                                       
_cell_angle_alpha  90.000                                                       
_cell_angle_beta  112.134                                                       
_cell_angle_gamma  90.000                                                       
                                                                                
_shelx_F_squared_multiplier     1.000                                           
                                                                                
loop_                                                                           
 _refln_index_h                                                                 
 _refln_index_k                                                                 
 _refln_index_l                                                                 
 _refln_F_squared_calc                                                          
 _refln_F_squared_meas                                                          
 _refln_F_squared_sigma                                                         
 _refln_observed_status                                                         
   1   0   0        628.70        840.53        15.58 o                         
   2   0   0      11664.81      10222.84       140.42 o                         
   3   0   0       9865.01      10129.45       159.79 o                         
   4   0   0       5934.98       5861.83        90.27 o                         
   5   0   0         32.33         51.36         7.60 o                         
   6   0   0       1615.64       1655.76        33.05 o                         
   7   0   0       1002.90        956.56        26.44 o                         
   8   0   0         63.02         54.18        21.35 o                         
   9   0   0        806.13        794.18        40.80 o                         
  10   0   0         25.17        -47.03        47.72 o                         
   1   1   0         40.55         38.07         1.82 o                         
   2   1   0        376.97        358.57         6.76 o                         
   3   1   0          0.23          5.62         4.03 o                         
   4   1   0          3.67          9.57         7.07 o                         
   5   1   0        110.13        109.19         8.66 o                         
   6   1   0          1.73         -8.89         8.89 o                         
   7   1   0          6.03         -6.53        11.02 o                         
   8   1   0          5.14        -13.60        13.60 o                         
   9   1   0          5.48        -11.70        25.76 o                         
  10   1   0          0.04        -43.54        43.54 o                         
   0   2   0      27791.46      32536.56       750.49 o                         
   1   2   0        331.43        397.09         7.37 o                         
   2   2   0       4243.75       3735.73        47.19 o                         
   3   2   0         60.32         58.13         4.64 o                         
   4   2   0       4273.59       4120.74        56.30 o                         
   5   2   0       1188.08       1205.94        21.28 o                         
   6   2   0        349.75        303.63        13.15 o                         
   7   2   0       1275.87       1273.79        28.72 o                         
   8   2   0         86.48         65.73        15.42 o                         
   9   2   0        823.93        842.89        36.32 o                         
  10   2   0          0.10        -67.55        75.45 o                         
   1   3   0       2437.67       2789.97        38.45 o                         
   2   3   0        116.63        129.70         6.61 o                         
   3   3   0        996.29       1063.54        18.62 o                         
   4   3   0        526.14        559.09        12.23 o                         
   5   3   0        245.25        254.62         9.65 o                         
   6   3   0        756.71        738.64        18.46 o                         
   7   3   0         54.99         54.78        14.36 o                         
   8   3   0        110.31         93.16        19.91 o                         
   9   3   0         21.88          6.76        34.34 o                         
   0   4   0      14275.70      14686.65       241.78 o                         
   1   4   0        649.66        654.90        13.37 o                         
   2   4   0       5762.22       5307.91        67.78 o                         
   3   4   0         45.96         26.75         8.21 o                         
   4   4   0       2562.33       2481.09        39.44 o                         
   5   4   0        216.53        266.47        12.92 o                         
   6   4   0        552.06        550.58        15.80 o                         
   7   4   0        620.90        688.72        22.72 o                         
   8   4   0          1.07        -29.33        29.33 o                         
   9   4   0        335.66        334.86        44.83 o                         
   1   5   0        482.20        546.40        12.69 o                         
   2   5   0        550.52        546.02        11.47 o                         
   3   5   0        342.86        384.63        12.77 o                         
   4   5   0       1200.37       1290.58        25.30 o                         
   5   5   0        796.05        839.09        22.04 o                         
   6   5   0        461.03        496.10        19.45 o                         
   7   5   0        409.20        420.42        27.28 o                         
   8   5   0        135.80        126.36        35.86 o                         
   9   5   0         38.47        -17.40        46.27 o                         
   0   6   0       5120.28       5247.35       102.81 o                         
   1   6   0        140.72        115.42         8.74 o                         
   2   6   0       1913.49       1848.91        29.79 o                         
   3   6   0          5.17         -3.57        10.26 o                         
   4   6   0       1193.61       1185.57        26.52 o                         
   5   6   0        172.92        180.46        16.49 o                         
   6   6   0        332.53        307.43        22.19 o                         
   7   6   0        259.48        229.70        28.65 o                         
   8   6   0          0.26        -38.14        38.14 o                         
   1   7   0        102.54         96.88         9.42 o                         
   2   7   0        398.26        396.41        12.46 o                         
   3   7   0        215.65        225.06        15.96 o                         
   4   7   0        549.44        574.21        21.05 o                         
   5   7   0        445.00        416.77        24.47 o                         
   6   7   0        214.20        225.98        25.68 o                         
   7   7   0        224.68        193.76        40.88 o                         
   0   8   0       1532.58       1467.55        40.35 o                         
   1   8   0         57.40         60.26         9.27 o                         
   2   8   0        212.48        211.61        13.37 o                         
   3   8   0          5.56         -2.89        15.65 o                         
   4   8   0        190.48        191.48        21.12 o                         
   5   8   0         65.56         52.35        26.29 o                         
   6   8   0         69.75         65.73        45.97 o                         
   1   9   0         58.88         47.57        15.50 o                         
   2   9   0        137.21        122.71        16.03 o                         
   3   9   0        201.29        194.21        24.85 o                         
   4   9   0        230.79        218.83        30.55 o                         
   5   9   0        193.54        143.76        44.91 o                         
   0  10   0        322.08        295.20        41.26 o                         
   1  10   0        122.02        174.99        27.89 o                         
   2  10   0          8.55        -39.66        39.66 o                         
   3  10   0         17.54        -12.69        46.58 o                         
 -10   1   1        299.38        260.93        37.54 o                         
  -9   1   1        149.53        116.41        18.16 o                         
  -8   1   1        349.33        363.13        16.41 o                         
  -7   1   1         52.68         47.79        10.87 o                         
  -6   1   1       5179.02       5490.42        84.04 o                         
  -5   1   1       1176.22       1286.55        22.64 o                         
  -4   1   1      12789.81      12281.31       148.32 o                         
  -3   1   1       1065.21       1253.73        16.79 o                         
  -2   1   1      34041.82      34777.17       417.07 o                         
  -1   1   1         43.82         13.91         1.29 o                         
   0   1   1      17347.08      16387.16       186.39 o                         
   1   1   1        301.01        413.50         7.52 o                         
   2   1   1        219.15        181.83         6.31 o                         
   3   1   1       1703.79       1485.63        26.21 o                         
   4   1   1         10.68          4.10         6.38 o                         
   5   1   1       4499.95       4274.46        62.61 o                         
   6   1   1          5.53         -4.18        10.26 o                         
   7   1   1       3608.56       3713.62        59.88 o                         
   8   1   1        119.50        106.76        15.42 o                         
   9   1   1        555.19        555.52        29.86 o                         
 -10   2   1         44.67        -10.64        44.91 o                         
  -9   2   1         14.06        -21.88        21.88 o                         
  -8   2   1        122.66         87.99        15.12 o                         
  -7   2   1        127.60        115.57        12.54 o                         
  -6   2   1         55.19         56.30         9.95 o                         
  -5   2   1        266.51        248.09         9.19 o                         
  -4   2   1         11.41          9.27         5.17 o                         
  -3   2   1         45.01         54.56         3.72 o                         
  -2   2   1         19.22         33.81         2.51 o                         
  -1   2   1        288.99        264.88         4.79 o                         
   0   2   1        201.72        211.69         5.01 o                         
   1   2   1        248.04        241.55         6.08 o                         
   2   2   1         26.43         19.30         4.86 o                         
   3   2   1        534.86        537.58        12.54 o                         
   4   2   1        242.56        229.39         9.88 o                         
   5   2   1          1.40         -5.55         9.73 o                         
   6   2   1         87.44         72.87        14.21 o                         
   7   2   1          0.28         -3.95        14.36 o                         
   8   2   1          2.05        -20.67        20.67 o                         
   9   2   1          0.10        -29.33        29.33 o                         
 -10   3   1         76.97         21.35        57.14 o                         
  -9   3   1        109.76        100.68        30.17 o                         
  -8   3   1         95.66         88.14        16.18 o                         
  -7   3   1         26.72         15.58        10.41 o                         
  -6   3   1       3969.17       3990.28        61.39 o                         
  -5   3   1          1.11         -2.81         6.53 o                         
  -4   3   1       9498.22       9153.90       124.99 o                         
  -3   3   1        919.58        922.59        16.56 o                         
  -2   3   1       4166.56       3284.92        43.16 o                         
  -1   3   1       2058.23       1923.37        28.80 o                         
   0   3   1      12761.22      12660.31       172.41 o                         
   1   3   1       1315.71       1401.67        22.72 o                         
   2   3   1       1793.79       1629.54        26.90 o                         
   3   3   1       2151.75       2240.91        34.72 o                         
   4   3   1        236.82        210.63         9.12 o                         
   5   3   1       2388.39       2379.05        39.97 o                         
   6   3   1         12.28         -4.64        12.01 o                         
   7   3   1       1630.43       1657.13        39.51 o                         
   8   3   1         70.79         55.39        26.37 o                         
   9   3   1        319.49        410.54        37.54 o                         
  -9   4   1         56.98         36.02        40.04 o                         
  -8   4   1        292.93        252.42        26.59 o                         
  -7   4   1        149.16        133.20        11.47 o                         
  -6   4   1        291.04        307.05        15.12 o                         
  -5   4   1        140.82        150.98        11.09 o                         
  -4   4   1         80.30         84.19         9.73 o                         
  -3   4   1        177.82        186.08         8.74 o                         
  -2   4   1        555.24        569.35        10.87 o                         
  -1   4   1       1754.05       1864.11        29.86 o                         
   0   4   1        299.38        335.24         9.65 o                         
   1   4   1       2842.73       3024.76        46.05 o                         
   2   4   1       1406.13       1457.90        25.00 o                         
   3   4   1        818.44        860.13        17.32 o                         
   4   4   1       1155.75       1147.05        19.38 o                         
   5   4   1         88.14         78.34         8.81 o                         
   6   4   1        213.25        217.85        13.75 o                         
   7   4   1         33.11         -6.38        17.48 o                         
   8   4   1          9.42        -20.44        31.15 o                         
   9   4   1          0.51       -100.22       100.22 o                         
  -9   5   1         53.97          4.03        46.96 o                         
  -8   5   1        151.47        144.14        26.75 o                         
  -7   5   1          3.95        -11.47        16.72 o                         
  -6   5   1       1863.67       1932.57        38.52 o                         
  -5   5   1         75.74         57.52        11.47 o                         
  -4   5   1       4117.69       4042.18        60.86 o                         
  -3   5   1        271.64        236.54        10.03 o                         
  -2   5   1       3568.50       3369.19        49.24 o                         
  -1   5   1         94.09         71.73         6.46 o                         
   0   5   1       6752.39       6572.05        85.41 o                         
   1   5   1        281.18        317.92         8.97 o                         
   2   5   1        170.24        160.25         7.29 o                         
   3   5   1        548.21        648.60        15.96 o                         
   4   5   1        154.72        152.96        12.69 o                         
   5   5   1       1503.96       1540.95        31.76 o                         
   6   5   1          4.69        -15.96        17.32 o                         
   7   5   1        952.96        959.22        37.84 o                         
   8   5   1         45.34         13.22        37.23 o                         
  -8   6   1         54.09          6.38        39.97 o                         
  -7   6   1        318.14        303.10        27.13 o                         
  -6   6   1        106.28         93.08        16.94 o                         
  -5   6   1          0.67        -14.06        14.06 o                         
  -4   6   1         67.36         57.37        12.01 o                         
  -3   6   1        349.89        287.98         9.95 o                         
  -2   6   1        291.60        284.71        10.71 o                         
  -1   6   1        612.95        651.79        15.12 o                         
   0   6   1       2319.02       2328.21        33.81 o                         
   1   6   1       1138.21       1186.71        20.74 o                         
   2   6   1       2478.04       2566.19        38.45 o                         
   3   6   1       1140.11       1169.31        24.92 o                         
   4   6   1        433.21        483.79        18.08 o                         
   5   6   1        798.26        849.65        26.67 o                         
   6   6   1        137.17        114.81        25.38 o                         
   7   6   1         37.22         11.17        32.07 o                         
   8   6   1         11.57        -55.09        55.09 o                         
  -8   7   1         25.81        -58.20        58.20 o                         
  -7   7   1         17.28        -29.71        33.28 o                         
  -6   7   1        702.55        729.59        30.47 o                         
  -5   7   1          9.76         -6.61        16.94 o                         
  -4   7   1       1113.30       1137.55        27.43 o                         
  -3   7   1          3.53         -4.94         7.75 o                         
  -2   7   1        756.77        762.88        17.78 o                         
  -1   7   1          2.98         -5.24         9.95 o                         
   0   7   1       1213.69       1220.60        21.58 o                         
   1   7   1        130.02        130.16         9.57 o                         
   2   7   1        122.32        129.10         9.50 o                         
   3   7   1        586.99        571.78        19.98 o                         
   4   7   1        142.54        164.58        18.39 o                         
   5   7   1        438.93        393.06        26.14 o                         
   6   7   1          0.20        -26.67        26.67 o                         
   7   7   1        308.00        334.94        45.82 o                         
  -7   8   1        271.86        221.72        55.16 o                         
  -6   8   1        250.39        219.29        35.56 o                         
  -5   8   1        137.65        103.26        23.55 o                         
  -4   8   1         87.55         56.23        22.80 o                         
  -3   8   1          2.84        -10.41        10.41 o                         
  -2   8   1         15.96         10.26        12.23 o                         
  -1   8   1         25.23         14.66        12.54 o                         
   0   8   1        263.31        272.71        13.45 o                         
   1   8   1        658.46        656.57        17.48 o                         
   2   8   1        315.31        318.75        13.98 o                         
   3   8   1        172.71        185.93        21.43 o                         
   4   8   1        215.82        202.57        23.78 o                         
   5   8   1         69.65         17.70        33.81 o                         
   6   8   1         31.74          1.98        43.16 o                         
  -5   9   1          2.88        -32.52        32.52 o                         
  -4   9   1        115.92        103.11        27.35 o                         
  -3   9   1         82.86         85.10        21.73 o                         
  -2   9   1        390.85        392.61        22.04 o                         
  -1   9   1        139.05        151.82        18.54 o                         
   0   9   1        354.48        356.36        17.86 o                         
   1   9   1         11.84         -3.72        16.26 o                         
   2   9   1          3.01        -18.39        18.39 o                         
   3   9   1         14.69        -20.82        29.86 o                         
   4   9   1         44.51         -3.88        34.12 o                         
   5   9   1         61.29        -20.14        51.97 o                         
  -3  10   1         68.09         38.22        44.91 o                         
  -2  10   1         69.25         40.88        35.94 o                         
  -1  10   1        115.27        116.71        29.71 o                         
   0  10   1        431.16        444.20        32.29 o                         
   1  10   1        490.27        555.52        36.09 o                         
   2  10   1        349.08        457.95        36.78 o                         
   3  10   1        248.16        293.90        43.01 o                         
 -10   0   2        678.84        756.42        45.21 o                         
  -9   0   2         25.75          5.77        21.35 o                         
  -8   0   2        915.04        978.06        28.65 o                         
  -7   0   2        540.98        658.17        20.52 o                         
  -6   0   2       5258.40       5242.79        79.86 o                         
  -5   0   2          2.62         -4.64         6.31 o                         
  -4   0   2      13132.97      13374.87       151.59 o                         
  -3   0   2       8069.57       7968.86        88.44 o                         
  -2   0   2        488.16        487.43         8.43 o                         
  -1   0   2        442.03        370.95         8.13 o                         
   0   0   2       1023.94        984.22        15.12 o                         
   1   0   2      18003.12      18001.05       205.76 o                         
   2   0   2       6377.61       6564.53        79.78 o                         
   3   0   2      12092.11      11431.13       166.56 o                         
   4   0   2        752.36        858.08        22.80 o                         
   5   0   2       9732.26      10223.98       162.76 o                         
   6   0   2         89.92         82.44        11.78 o                         
   7   0   2       2454.75       2552.90        53.42 o                         
   8   0   2        111.54         89.20        15.65 o                         
   9   0   2        109.05         57.75        46.81 o                         
 -10   1   2          8.37        -19.38        27.20 o                         
  -9   1   2         15.12        -16.79        16.94 o                         
  -8   1   2          0.03        -11.85        17.93 o                         
  -7   1   2         27.01         21.12        11.70 o                         
  -6   1   2          0.11          1.90         8.05 o                         
  -5   1   2        199.88        185.25         6.61 o                         
  -4   1   2         22.69         32.82         4.10 o                         
  -3   1   2        433.65        431.89         7.60 o                         
  -2   1   2        901.06        878.60        12.16 o                         
  -1   1   2         31.94         25.07         2.51 o                         
   0   1   2        610.46        639.33         8.36 o                         
   1   1   2       1702.92       1722.55        20.36 o                         
   2   1   2         52.53         57.14         4.48 o                         
   3   1   2        109.86        113.37         7.29 o                         
   4   1   2        102.01         98.78         8.28 o                         
   5   1   2         17.13         23.63        10.18 o                         
   6   1   2         20.04          2.58        15.50 o                         
   7   1   2          1.24        -15.27        15.80 o                         
   8   1   2          0.04        -20.74        20.74 o                         
   9   1   2          1.22       -111.01       111.01 o                         
 -10   2   2        711.59        789.93        46.81 o                         
  -9   2   2         92.22         71.50        19.45 o                         
  -8   2   2       2030.86       1998.45        41.72 o                         
  -7   2   2        423.28        419.73        14.28 o                         
  -6   2   2       9646.59      10017.45       130.24 o                         
  -5   2   2        564.81        594.88        11.25 o                         
  -4   2   2      10537.24       9918.90       109.57 o                         
  -3   2   2        613.53        627.02        10.56 o                         
  -2   2   2       2146.15       2082.10        26.90 o                         
  -1   2   2         57.60         86.85         3.50 o                         
   0   2   2       6067.89       5876.57        60.26 o                         
   1   2   2      12607.50      12595.50       146.72 o                         
   2   2   2          2.66         -2.51         4.79 o                         
   3   2   2       4557.22       4193.54        58.20 o                         
   4   2   2        234.51        281.98        12.01 o                         
   5   2   2       3096.34       3081.14        54.86 o                         
   6   2   2         12.32        -14.74        14.74 o                         
   7   2   2       1203.04       1250.46        31.76 o                         
   8   2   2          0.57        -22.80        22.80 o                         
   9   2   2         64.37         45.74        43.54 o                         
 -10   3   2         83.00         64.13        47.95 o                         
  -9   3   2          1.77        -14.44        22.49 o                         
  -8   3   2         51.60         34.27        13.75 o                         
  -7   3   2         48.92         39.13        13.07 o                         
  -6   3   2        140.74        140.80         9.19 o                         
  -5   3   2         10.90          7.07         5.32 o                         
  -4   3   2        672.16        705.36        12.16 o                         
  -3   3   2       1193.94       1271.81        18.46 o                         
  -2   3   2         60.22         56.68         3.27 o                         
  -1   3   2       1934.73       1915.17        24.09 o                         
   0   3   2        159.96        157.13         5.32 o                         
   1   3   2       1612.90       1741.77        24.69 o                         
   2   3   2        650.87        607.57        12.23 o                         
   3   3   2        275.86        237.45         8.81 o                         
   4   3   2        246.49        238.36        10.87 o                         
   5   3   2         12.42          1.22        11.85 o                         
   6   3   2        105.84         91.10        13.37 o                         
   7   3   2          2.76        -13.30        18.01 o                         
   8   3   2        119.08         84.11        28.19 o                         
   9   3   2         27.13        -49.54        54.63 o                         
 -10   4   2        373.98        463.80        56.30 o                         
  -9   4   2          0.15        -33.96        33.96 o                         
  -8   4   2        895.48        820.47        24.85 o                         
  -7   4   2         76.32         53.72         8.81 o                         
  -6   4   2       3922.53       3851.53        59.57 o                         
  -5   4   2         78.78         64.74         5.39 o                         
  -4   4   2       3436.27       3091.47        38.68 o                         
  -3   4   2         13.06         10.87         4.79 o                         
  -2   4   2       1609.25       1447.26        22.80 o                         
  -1   4   2        962.80        979.12        15.73 o                         
   0   4   2        890.60        853.52        14.59 o                         
   1   4   2       5577.58       5896.18        75.60 o                         
   2   4   2        137.57        125.07         7.75 o                         
   3   4   2       3889.25       3878.81        61.55 o                         
   4   4   2        129.70        154.78         8.21 o                         
   5   4   2       2311.12       2424.64        38.83 o                         
   6   4   2         28.40         20.52        14.21 o                         
   7   4   2        808.79        901.93        31.38 o                         
   8   4   2          2.81        -36.62        40.58 o                         
  -9   5   2         10.50        -40.73        40.73 o                         
  -8   5   2          2.41        -18.77        29.03 o                         
  -7   5   2          5.35        -27.66        32.45 o                         
  -6   5   2         52.52         35.33         9.42 o                         
  -5   5   2        424.81        398.08        14.66 o                         
  -4   5   2        774.61        794.33        18.62 o                         
  -3   5   2       1802.04       1896.78        29.03 o                         
  -2   5   2       1460.12       1442.78        24.16 o                         
  -1   5   2       1144.11       1136.64        19.76 o                         
   0   5   2       3286.11       3265.09        44.91 o                         
   1   5   2       1052.52       1075.32        18.54 o                         
   2   5   2        256.07        250.37         9.88 o                         
   3   5   2        384.70        373.00        13.83 o                         
   4   5   2          4.54         -0.30         6.53 o                         
   5   5   2          5.59         -9.95         9.95 o                         
   6   5   2         13.73        -16.79        16.79 o                         
   7   5   2         79.61         63.75        32.98 o                         
   8   5   2         60.70        -29.63        45.36 o                         
  -9   6   2          2.92        -46.73        46.73 o                         
  -8   6   2        352.08        364.65        35.94 o                         
  -7   6   2          0.18        -24.01        24.01 o                         
  -6   6   2       1412.38       1451.36        37.08 o                         
  -5   6   2          0.24        -12.23        12.23 o                         
  -4   6   2       1006.77       1025.78        22.49 o                         
  -3   6   2         82.81         79.17         8.05 o                         
  -2   6   2        303.28        332.58        10.79 o                         
  -1   6   2        294.06        301.50         9.19 o                         
   0   6   2        209.10        249.38        10.11 o                         
   1   6   2       2975.99       2988.06        42.63 o                         
   2   6   2          6.62         -0.30         9.65 o                         
   3   6   2       1736.47       1643.15        30.24 o                         
   4   6   2         65.61         51.74        12.61 o                         
   5   6   2        704.83        673.75        21.12 o                         
   6   6   2          9.27        -26.97        26.97 o                         
   7   6   2        338.01        366.85        40.80 o                         
  -8   7   2         26.61        -47.95        48.17 o                         
  -7   7   2          8.53        -31.69        31.69 o                         
  -6   7   2          1.71        -22.26        22.26 o                         
  -5   7   2        222.12        231.75        15.42 o                         
  -4   7   2        278.80        292.61        17.02 o                         
  -3   7   2        575.89        575.04        16.26 o                         
  -2   7   2        872.27        957.09        22.19 o                         
  -1   7   2        773.93        811.13        15.12 o                         
   0   7   2       1521.75       1602.27        26.37 o                         
   1   7   2        566.62        565.01        13.83 o                         
   2   7   2        214.91        221.34        12.54 o                         
   3   7   2        310.55        280.53        11.17 o                         
   4   7   2          2.73        -19.15        19.15 o                         
   5   7   2          1.51        -27.20        27.20 o                         
   6   7   2          1.13        -34.42        34.42 o                         
  -7   8   2          1.38        -56.00        56.00 o                         
  -6   8   2        391.09        433.03        32.75 o                         
  -5   8   2         19.27        -13.83        25.00 o                         
  -4   8   2        497.50        507.87        26.75 o                         
  -3   8   2        124.17        122.26        10.56 o                         
  -2   8   2        149.37        172.10        14.89 o                         
  -1   8   2          8.09         -0.53        10.33 o                         
   0   8   2        107.70        117.62        11.17 o                         
   1   8   2        522.81        481.74        16.87 o                         
   2   8   2         39.72         34.27        12.16 o                         
   3   8   2        285.48        284.41        22.42 o                         
   4   8   2          7.43        -25.30        25.30 o                         
   5   8   2        179.90        185.40        35.48 o                         
  -5   9   2        102.66         82.14        38.68 o                         
  -4   9   2        209.11        199.23        32.67 o                         
  -3   9   2        274.80        309.71        28.19 o                         
  -2   9   2        414.56        456.74        23.10 o                         
  -1   9   2        523.66        568.36        23.93 o                         
   0   9   2        466.91        470.19        22.87 o                         
   1   9   2        359.44        355.68        23.48 o                         
   2   9   2        163.84        125.60        31.99 o                         
   3   9   2         37.51         12.92        33.51 o                         
   4   9   2         12.98        -40.42        46.65 o                         
  -3  10   2         84.06         90.04        38.83 o                         
  -2  10   2         62.55         18.84        36.32 o                         
  -1  10   2          4.63        -33.28        33.28 o                         
   0  10   2         69.92         39.89        26.06 o                         
   1  10   2         33.17        -25.91        41.11 o                         
   2  10   2          3.79        -40.12        40.12 o                         
 -11   1   3         60.05          3.65        46.12 o                         
 -10   1   3       1141.07       1198.95        43.39 o                         
  -9   1   3         10.93         -1.37        18.46 o                         
  -8   1   3       1586.42       1669.66        34.12 o                         
  -7   1   3         66.41         63.22         7.90 o                         
  -6   1   3       3523.59       3647.90        45.89 o                         
  -5   1   3       2319.82       2280.65        27.96 o                         
  -4   1   3       1101.06       1185.65        16.18 o                         
  -3   1   3       5953.53       5723.16        65.19 o                         
  -2   1   3       1979.91       2157.86        27.05 o                         
  -1   1   3       8314.74       7860.66        82.90 o                         
   0   1   3        845.95        887.56        12.39 o                         
   1   1   3      22582.14      21677.37       200.52 o                         
   2   1   3        919.47       1046.45        14.89 o                         
   3   1   3       6289.91       5815.25        75.30 o                         
   4   1   3         13.90         -0.91         8.66 o                         
   5   1   3       1951.25       2041.15        43.01 o                         
   6   1   3        121.22         92.62        15.88 o                         
   7   1   3        213.24        212.83        19.53 o                         
   8   1   3        188.97        164.66        27.73 o                         
 -10   2   3          1.45        -29.71        29.71 o                         
  -9   2   3          4.41        -15.35        24.01 o                         
  -8   2   3         75.07         62.31        11.63 o                         
  -7   2   3        103.24         99.31         8.66 o                         
  -6   2   3        223.11        225.14         9.04 o                         
  -5   2   3        719.61        781.11        13.37 o                         
  -4   2   3        610.25        577.63        11.40 o                         
  -3   2   3        715.83        800.18        13.15 o                         
  -2   2   3        329.67        299.60         7.45 o                         
  -1   2   3       2033.01       2187.34        26.52 o                         
   0   2   3        350.33        358.57         7.14 o                         
   1   2   3        231.09        215.72         6.23 o                         
   2   2   3        311.71        305.68         9.12 o                         
   3   2   3          2.09         -4.79         6.76 o                         
   4   2   3         87.05         73.93        11.09 o                         
   5   2   3         14.48          6.00        14.06 o                         
   6   2   3         52.32         23.33        17.02 o                         
   7   2   3         13.91         -9.65        20.74 o                         
   8   2   3         14.16        -21.73        29.71 o                         
 -10   3   3       1301.49       1361.25        64.05 o                         
  -9   3   3          1.56        -22.26        22.26 o                         
  -8   3   3       1903.06       1886.83        37.23 o                         
  -7   3   3        124.53         97.49         9.88 o                         
  -6   3   3       2372.08       2312.11        31.61 o                         
  -5   3   3         72.62         74.77         7.07 o                         
  -4   3   3        515.56        461.30         9.95 o                         
  -3   3   3       3152.54       3196.86        39.97 o                         
  -2   3   3          1.22         11.63         2.51 o                         
  -1   3   3       7452.79       7016.63        77.50 o                         
   0   3   3        107.39         83.81         4.94 o                         
   1   3   3      14959.35      15246.87       173.77 o                         
   2   3   3        875.74       1044.70        17.32 o                         
   3   3   3       2297.03       2197.22        33.43 o                         
   4   3   3        147.01        134.04        11.93 o                         
   5   3   3       1058.76       1103.36        24.54 o                         
   6   3   3         92.26         51.82        17.25 o                         
   7   3   3        323.39        353.78        23.25 o                         
   8   3   3        190.91        201.74        38.30 o                         
 -10   4   3          0.50        -55.01        55.01 o                         
  -9   4   3         41.76          9.35        31.76 o                         
  -8   4   3         96.17         89.20        13.07 o                         
  -7   4   3         86.12         78.57        10.64 o                         
  -6   4   3        842.53        892.35        16.79 o                         
  -5   4   3        751.90        793.12        14.66 o                         
  -4   4   3        477.62        454.99        10.87 o                         
  -3   4   3       1688.44       1732.12        25.23 o                         
  -2   4   3        227.34        224.23         7.90 o                         
  -1   4   3        565.08        572.00        12.08 o                         
   0   4   3        249.01        221.80         7.60 o                         
   1   4   3        146.62        125.98         7.22 o                         
   2   4   3          0.11         -8.05         8.36 o                         
   3   4   3        232.93        226.13        10.56 o                         
   4   4   3        300.87        264.04        12.08 o                         
   5   4   3        122.97        107.52        12.84 o                         
   6   4   3        229.48        215.79        18.84 o                         
   7   4   3         83.82         46.05        34.42 o                         
   8   4   3         47.86         -0.99        43.39 o                         
  -9   5   3         23.23         -5.32        38.37 o                         
  -8   5   3        420.53        362.06        25.76 o                         
  -7   5   3          5.16        -14.89        18.46 o                         
  -6   5   3        662.66        629.90        16.64 o                         
  -5   5   3        492.67        514.94        12.31 o                         
  -4   5   3        317.58        305.53        11.09 o                         
  -3   5   3       2661.16       2783.74        43.01 o                         
  -2   5   3        157.60        132.29         8.81 o                         
  -1   5   3       2825.01       2730.55        39.66 o                         
   0   5   3         10.31          3.50         7.75 o                         
   1   5   3       6482.81       6436.34        83.89 o                         
   2   5   3        322.86        341.01        11.47 o                         
   3   5   3       1372.11       1362.69        22.34 o                         
   4   5   3          3.57         -4.03         9.80 o                         
   5   5   3        580.88        633.48        21.58 o                         
   6   5   3         42.29         -0.23        26.97 o                         
   7   5   3        150.03        146.65        28.49 o                         
  -9   6   3         16.15         -0.99        43.84 o                         
  -8   6   3          5.97        -29.86        29.86 o                         
  -7   6   3        276.83        307.20        21.88 o                         
  -6   6   3        237.31        230.61        18.08 o                         
  -5   6   3        699.70        709.54        20.97 o                         
  -4   6   3        806.08        866.06        21.12 o                         
  -3   6   3        420.27        428.47        13.07 o                         
  -2   6   3       1097.69       1109.89        22.04 o                         
  -1   6   3         11.98          7.22         9.95 o                         
   0   6   3         73.97         57.75         8.66 o                         
   1   6   3        248.70        211.92        11.63 o                         
   2   6   3        669.46        685.22        15.88 o                         
   3   6   3        156.88        142.32        11.25 o                         
   4   6   3         97.86         85.86        10.26 o                         
   5   6   3        457.29        457.12        26.67 o                         
   6   6   3        102.84         59.04        33.74 o                         
   7   6   3        175.08        214.73        40.88 o                         
  -8   7   3        232.50        236.16        45.13 o                         
  -7   7   3          2.29        -31.00        31.00 o                         
  -6   7   3        349.70        397.24        27.35 o                         
  -5   7   3         84.43         69.90        17.10 o                         
  -4   7   3         94.75         97.56        11.40 o                         
  -3   7   3        314.66        312.60        12.92 o                         
  -2   7   3          0.44        -12.54        12.54 o                         
  -1   7   3        854.70        822.90        20.36 o                         
   0   7   3        401.22        456.66        14.13 o                         
   1   7   3       1982.26       1894.80        34.95 o                         
   2   7   3         19.94        -13.37        13.37 o                         
   3   7   3         88.32         51.14        12.54 o                         
   4   7   3          3.76        -19.00        19.00 o                         
   5   7   3        126.11        100.60        31.99 o                         
   6   7   3         76.89         45.82        44.68 o                         
  -7   8   3        207.00        273.54        53.95 o                         
  -6   8   3        493.91        522.77        40.88 o                         
  -5   8   3        565.20        634.24        38.83 o                         
  -4   8   3        850.57        886.05        27.13 o                         
  -3   8   3        985.01       1051.77        26.14 o                         
  -2   8   3        471.80        479.38        17.70 o                         
  -1   8   3        350.31        329.54        16.56 o                         
   0   8   3        375.89        308.42        18.01 o                         
   1   8   3        103.86         61.17        13.45 o                         
   2   8   3          6.21        -15.58        15.58 o                         
   3   8   3         36.80         21.58        25.91 o                         
   4   8   3         23.35        -29.10        32.82 o                         
   5   8   3         49.66         -6.00        40.80 o                         
  -5   9   3        127.42        132.97        43.08 o                         
  -4   9   3        121.10        151.06        32.75 o                         
  -3   9   3        134.10        112.91        26.44 o                         
  -2   9   3          0.43        -21.88        21.88 o                         
  -1   9   3         40.75         12.46        20.90 o                         
   0   9   3         10.89         -7.29        22.11 o                         
   1   9   3        332.61        274.91        26.29 o                         
   2   9   3          4.81        -40.50        40.50 o                         
   3   9   3        153.31        114.89        42.47 o                         
  -3  10   3        119.56        105.54        46.65 o                         
  -2  10   3         70.17         22.26        43.92 o                         
  -1  10   3         23.58          0.84        34.42 o                         
   0  10   3         24.43        -29.94        38.37 o                         
   1  10   3          0.03        -60.03        60.03 o                         
 -11   0   4         47.28        -20.36        57.37 o                         
 -10   0   4        967.43       1079.12        44.22 o                         
  -9   0   4         97.61         53.95        19.60 o                         
  -8   0   4        403.99        434.02        16.18 o                         
  -7   0   4        719.43        672.84        17.17 o                         
  -6   0   4        848.36        843.57        17.17 o                         
  -5   0   4       6827.09       6822.49        80.31 o                         
  -4   0   4        318.03        318.52         9.57 o                         
  -3   0   4       7407.43       6865.50        85.94 o                         
  -2   0   4       2688.42       2924.15        42.25 o                         
  -1   0   4       4228.70       3785.88        52.66 o                         
   0   0   4         72.90         81.76         6.99 o                         
   1   0   4       9759.38       9476.22       112.46 o                         
   2   0   4       1060.62       1132.76        20.74 o                         
   3   0   4        623.30        563.11        15.04 o                         
   4   0   4       1406.75       1540.26        36.47 o                         
   5   0   4          4.23        -14.74        14.74 o                         
   6   0   4        811.05        748.44        25.61 o                         
   7   0   4         25.48        -19.15        36.17 o                         
   8   0   4        565.20        615.16        52.20 o                         
 -11   1   4          0.59        -46.96        46.96 o                         
 -10   1   4         14.39         -8.89        23.93 o                         
  -9   1   4         22.79         -2.05        16.03 o                         
  -8   1   4          3.09        -12.08        12.39 o                         
  -7   1   4         84.10         79.40         8.89 o                         
  -6   1   4         32.08         15.58         7.07 o                         
  -5   1   4          0.57         -6.00         6.08 o                         
  -4   1   4         52.68         59.57         4.94 o                         
  -3   1   4          5.83         -1.67         4.71 o                         
  -2   1   4         61.91         50.30         6.00 o                         
  -1   1   4        447.11        499.97         9.42 o                         
   0   1   4         46.69         37.92         5.32 o                         
   1   1   4         67.82         67.47         6.00 o                         
   2   1   4        541.42        561.52        11.25 o                         
   3   1   4        222.90        252.11        10.56 o                         
   4   1   4         65.88         57.29        10.64 o                         
   5   1   4        105.04         85.48        12.69 o                         
   6   1   4         49.22         20.97        20.29 o                         
   7   1   4         22.17        -26.29        26.29 o                         
   8   1   4         13.03        -23.93        34.42 o                         
 -10   2   4        816.12        847.14        42.25 o                         
  -9   2   4        331.37        278.33        19.00 o                         
  -8   2   4         79.15         91.18        11.09 o                         
  -7   2   4        530.90        518.21        13.45 o                         
  -6   2   4         28.41         23.93         5.77 o                         
  -5   2   4       6585.25       6770.29        78.04 o                         
  -4   2   4        917.14        984.22        15.80 o                         
  -3   2   4      16428.38      16264.60       171.80 o                         
  -2   2   4       1360.61       1503.49        21.05 o                         
  -1   2   4      13343.95      13081.11       136.24 o                         
   0   2   4        607.04        684.69        11.78 o                         
   1   2   4       7700.38       7414.71        82.44 o                         
   2   2   4        181.83        197.33         9.04 o                         
   3   2   4        661.94        664.48        15.27 o                         
   4   2   4        410.40        398.00        17.40 o                         
   5   2   4        198.59        179.85        14.21 o                         
   6   2   4        696.66        653.46        27.96 o                         
   7   2   4         27.17        -27.66        27.66 o                         
   8   2   4        359.03        330.91        53.34 o                         
 -10   3   4        107.62        102.50        36.02 o                         
  -9   3   4        104.10         92.55        17.63 o                         
  -8   3   4        369.15        352.94        14.66 o                         
  -7   3   4        246.53        266.85        12.69 o                         
  -6   3   4        424.71        414.64        12.77 o                         
  -5   3   4        925.15        970.08        16.87 o                         
  -4   3   4         15.99         23.71         6.61 o                         
  -3   3   4        881.31        883.99        15.04 o                         
  -2   3   4          0.25         -4.71         4.71 o                         
  -1   3   4        748.76        763.41        12.99 o                         
   0   3   4        593.10        583.78        10.87 o                         
   1   3   4        436.66        432.42        11.55 o                         
   2   3   4        607.85        576.72        14.44 o                         
   3   3   4         39.31         32.75         9.88 o                         
   4   3   4        262.64        249.23        13.68 o                         
   5   3   4         19.70         -9.27        15.65 o                         
   6   3   4         30.72         -2.05        21.73 o                         
   7   3   4         23.89        -30.70        30.70 o                         
 -10   4   4        512.93        491.46        51.14 o                         
  -9   4   4        110.57         74.54        26.82 o                         
  -8   4   4         58.26         47.34        14.89 o                         
  -7   4   4        175.57        203.64        11.63 o                         
  -6   4   4         27.76         10.94         7.52 o                         
  -5   4   4       3757.80       4107.90        54.48 o                         
  -4   4   4         61.20         76.82         9.27 o                         
  -3   4   4       6954.61       6983.27        80.39 o                         
  -2   4   4        452.42        520.72        11.47 o                         
  -1   4   4       4335.50       4293.68        49.16 o                         
   0   4   4        207.76        226.28         9.19 o                         
   1   4   4       3775.73       3854.27        52.50 o                         
   2   4   4         32.37         24.54         9.04 o                         
   3   4   4        359.47        392.76        12.84 o                         
   4   4   4        280.90        260.85        13.60 o                         
   5   4   4         58.81         22.95        16.56 o                         
   6   4   4        506.46        472.92        25.53 o                         
   7   4   4         20.62        -26.44        43.39 o                         
  -9   5   4        167.98        148.62        37.61 o                         
  -8   5   4         87.80         89.43        24.85 o                         
  -7   5   4        213.63        190.57        11.47 o                         
  -6   5   4        318.12        300.59        13.98 o                         
  -5   5   4        203.89        202.34        11.78 o                         
  -4   5   4        180.62        168.53         9.42 o                         
  -3   5   4         17.03         -3.57         9.57 o                         
  -2   5   4         50.97         48.40         8.59 o                         
  -1   5   4         59.85         44.68         8.97 o                         
   0   5   4        755.97        749.12        16.26 o                         
   1   5   4        403.71        379.01        10.64 o                         
   2   5   4        571.16        574.59        13.83 o                         
   3   5   4        762.19        788.41        17.55 o                         
   4   5   4        203.50        187.00        11.32 o                         
   5   5   4        187.71        168.76        19.53 o                         
   6   5   4         67.48         51.59        30.62 o                         
  -9   6   4         84.06         37.54        43.54 o                         
  -8   6   4         35.87         28.34        31.23 o                         
  -7   6   4         36.60         24.31        23.40 o                         
  -6   6   4         40.93         36.02        10.26 o                         
  -5   6   4        968.42        996.30        22.34 o                         
  -4   6   4          0.10        -10.79        10.79 o                         
  -3   6   4       2194.02       2101.63        38.30 o                         
  -2   6   4         49.68         58.74        10.49 o                         
  -1   6   4       1627.32       1555.31        28.65 o                         
   0   6   4          0.08        -10.87        10.87 o                         
   1   6   4        653.14        625.42        14.82 o                         
   2   6   4         31.62         42.32         8.74 o                         
   3   6   4         77.23         68.92        11.93 o                         
   4   6   4        250.90        266.25        18.69 o                         
   5   6   4         27.76          3.34        28.11 o                         
   6   6   4        283.26        299.91        43.69 o                         
  -8   7   4        169.71        148.24        54.86 o                         
  -7   7   4        329.46        345.57        37.08 o                         
  -6   7   4        563.20        616.91        29.56 o                         
  -5   7   4        358.03        290.41        19.45 o                         
  -4   7   4        316.16        269.44        16.11 o                         
  -3   7   4         13.84         -9.57        13.98 o                         
  -2   7   4          0.73        -23.86        23.86 o                         
  -1   7   4          0.51        -10.94        24.85 o                         
   0   7   4        360.87        370.65        17.48 o                         
   1   7   4        256.72        266.17        13.75 o                         
   2   7   4        293.86        317.92        16.41 o                         
   3   7   4        461.59        480.14        22.87 o                         
   4   7   4        161.54        178.03        30.17 o                         
   5   7   4        172.91        162.60        42.63 o                         
  -7   8   4         38.42        -16.34        52.35 o                         
  -6   8   4         52.22         16.64        34.19 o                         
  -5   8   4        272.73        300.21        33.36 o                         
  -4   8   4          1.64        -23.02        23.02 o                         
  -3   8   4        453.45        425.96        21.12 o                         
  -2   8   4         13.72        -10.11        22.34 o                         
  -1   8   4        447.47        419.20        23.33 o                         
   0   8   4          9.86        -19.00        19.00 o                         
   1   8   4        313.93        275.67        19.76 o                         
   2   8   4         15.72        -17.40        32.67 o                         
   3   8   4         70.16         -6.91        45.21 o                         
   4   8   4         76.36         29.48        42.47 o                         
  -5   9   4        153.14        158.27        35.26 o                         
  -4   9   4         49.75        -10.03        45.36 o                         
  -3   9   4         25.04        -33.43        34.27 o                         
  -2   9   4          7.62        -10.03        24.01 o                         
  -1   9   4         26.43        -19.30        26.59 o                         
   0   9   4         54.51         11.55        26.37 o                         
   1   9   4        208.66        182.28        28.42 o                         
   2   9   4        213.86        203.10        46.50 o                         
  -2  10   4          0.27        -57.06        57.06 o                         
  -1  10   4         14.47        -47.26        47.26 o                         
 -11   1   5         67.85         60.26        43.92 o                         
 -10   1   5         46.00         22.87        25.23 o                         
  -9   1   5       1357.80       1353.04        29.10 o                         
  -8   1   5         20.52         -2.66        11.78 o                         
  -7   1   5       2906.33       2875.30        38.07 o                         
  -6   1   5        449.54        432.42        10.87 o                         
  -5   1   5       7359.72       7178.40        80.47 o                         
  -4   1   5        719.79        722.53        13.22 o                         
  -3   1   5       6845.61       6501.54        75.53 o                         
  -2   1   5          4.34         -0.91         5.62 o                         
  -1   1   5       1373.25       1187.32        18.24 o                         
   0   1   5        557.63        550.58        12.08 o                         
   1   1   5       1279.85       1295.82        18.77 o                         
   2   1   5       4203.73       4403.17        53.34 o                         
   3   1   5         58.18         41.72        10.41 o                         
   4   1   5       1307.39       1262.24        28.42 o                         
   5   1   5        160.14        149.69        14.21 o                         
   6   1   5        801.47        827.39        31.69 o                         
   7   1   5          0.50        -37.31        37.31 o                         
 -10   2   5         51.54         28.95        25.00 o                         
  -9   2   5         32.45          8.13        18.62 o                         
  -8   2   5          3.11        -11.55        11.55 o                         
  -7   2   5         28.45         15.96        11.32 o                         
  -6   2   5          9.79         -7.75         7.75 o                         
  -5   2   5          7.22          2.43         6.23 o                         
  -4   2   5        180.46        165.64         8.13 o                         
  -3   2   5        847.56        860.89        15.42 o                         
  -2   2   5         48.58         44.83         6.84 o                         
  -1   2   5        631.09        645.18        12.08 o                         
   0   2   5       1088.05       1144.54        17.48 o                         
   1   2   5        217.67        230.46         9.73 o                         
   2   2   5        321.41        320.65        11.25 o                         
   3   2   5         91.69         87.08         9.65 o                         
   4   2   5         74.96         66.03        11.25 o                         
   5   2   5         22.87          2.43        20.82 o                         
   6   2   5          0.00        -23.93        23.93 o                         
   7   2   5          3.59        -42.40        42.40 o                         
 -10   3   5          1.17        -37.31        37.31 o                         
  -9   3   5       1095.74       1114.60        31.76 o                         
  -8   3   5        245.87        238.13        14.66 o                         
  -7   3   5       2192.11       2296.23        35.86 o                         
  -6   3   5        437.11        465.10        13.07 o                         
  -5   3   5       7867.64       8362.53        98.40 o                         
  -4   3   5        288.86        330.53        10.87 o                         
  -3   3   5       7592.97       7550.80        83.28 o                         
  -2   3   5         35.92         48.40         5.77 o                         
  -1   3   5        913.22        892.96        16.72 o                         
   0   3   5         40.76         28.19         7.37 o                         
   1   3   5        572.42        631.80        14.36 o                         
   2   3   5       1612.36       1579.24        27.73 o                         
   3   3   5         14.07         -2.36        11.25 o                         
   4   3   5       1437.54       1383.05        27.58 o                         
   5   3   5          1.94        -27.05        27.05 o                         
   6   3   5        691.52        727.24        32.67 o                         
   7   3   5          1.23        -84.34        84.34 o                         
 -10   4   5        122.79         94.14        39.13 o                         
  -9   4   5         65.93         35.03        24.39 o                         
  -8   4   5         73.03         48.86        15.35 o                         
  -7   4   5        110.64        103.49        14.28 o                         
  -6   4   5          0.37        -13.22        13.22 o                         
  -5   4   5         21.22          1.06        10.71 o                         
  -4   4   5        149.52        143.31         8.21 o                         
  -3   4   5        419.61        424.75        10.49 o                         
  -2   4   5        165.82        157.13         7.45 o                         
  -1   4   5        778.92        811.28        15.65 o                         
   0   4   5        330.11        324.91        10.11 o                         
   1   4   5        435.53        418.37        14.13 o                         
   2   4   5        386.29        394.28        14.13 o                         
   3   4   5         10.44         -6.00        12.84 o                         
   4   4   5         64.16         46.88        12.16 o                         
   5   4   5          9.05        -24.16        24.16 o                         
   6   4   5         14.93        -35.71        35.71 o                         
  -9   5   5        309.48        343.67        34.12 o                         
  -8   5   5          1.16        -22.87        22.87 o                         
  -7   5   5        726.68        739.02        24.16 o                         
  -6   5   5          2.75        -13.98        13.98 o                         
  -5   5   5       2497.03       2651.52        41.87 o                         
  -4   5   5          0.45        -10.18        10.18 o                         
  -3   5   5       1768.77       1729.31        27.58 o                         
  -2   5   5          2.03         -0.76         9.27 o                         
  -1   5   5        109.14        124.23         9.27 o                         
   0   5   5        411.88        470.64        14.59 o                         
   1   5   5        442.15        446.33        15.04 o                         
   2   5   5       1132.38       1185.19        23.78 o                         
   3   5   5         36.09         -9.35        15.50 o                         
   4   5   5        694.03        730.28        25.68 o                         
   5   5   5          1.24        -31.53        31.53 o                         
   6   5   5        350.39        408.87        37.84 o                         
  -9   6   5        185.09        175.98        39.74 o                         
  -8   6   5         84.46         47.26        30.77 o                         
  -7   6   5         38.55         -7.07        20.59 o                         
  -6   6   5        113.86         81.99        15.73 o                         
  -5   6   5         63.03         50.83        16.94 o                         
  -4   6   5         33.78         25.61        13.37 o                         
  -3   6   5        111.78        110.71        14.28 o                         
  -2   6   5       1314.82       1412.61        26.29 o                         
  -1   6   5        174.10        186.69        14.59 o                         
   0   6   5        357.58        372.93        14.66 o                         
   1   6   5        883.82        914.54        21.28 o                         
   2   6   5        149.74        133.28        16.11 o                         
   3   6   5        163.29        141.94        19.98 o                         
   4   6   5         19.38        -29.33        29.33 o                         
   5   6   5          3.08        -54.78        78.04 o                         
  -8   7   5          4.65        -50.91        50.91 o                         
  -7   7   5        187.51        155.46        36.40 o                         
  -6   7   5          4.11        -23.18        23.18 o                         
  -5   7   5        905.30        969.32        36.70 o                         
  -4   7   5         20.55         14.44        18.39 o                         
  -3   7   5       1273.95       1290.81        32.29 o                         
  -2   7   5         17.46         17.93        18.31 o                         
  -1   7   5         50.76         31.08        15.20 o                         
   0   7   5          2.41        -18.08        18.08 o                         
   1   7   5        234.62        210.17        18.77 o                         
   2   7   5        277.54        268.15        21.81 o                         
   3   7   5         15.99        -22.80        33.20 o                         
   4   7   5        167.17        165.42        35.56 o                         
  -7   8   5          5.92        -49.92        53.34 o                         
  -6   8   5          0.03        -29.41        36.40 o                         
  -5   8   5         14.11        -40.58        43.23 o                         
  -4   8   5        183.44        169.90        26.14 o                         
  -3   8   5        268.03        314.50        27.20 o                         
  -2   8   5        578.92        622.00        28.42 o                         
  -1   8   5        590.34        666.53        29.48 o                         
   0   8   5        307.81        334.10        25.38 o                         
   1   8   5        482.29        513.73        30.70 o                         
   2   8   5        408.66        421.63        47.03 o                         
   3   8   5        128.60         42.17        52.58 o                         
  -5   9   5         95.07         47.72        48.10 o                         
  -4   9   5          0.18        -46.96        46.96 o                         
  -3   9   5         82.15        -15.65        41.49 o                         
  -2   9   5         40.67         15.42        42.25 o                         
  -1   9   5         27.20        -41.41        41.41 o                         
   0   9   5         88.97         90.42        41.79 o                         
   1   9   5        111.32         64.36        60.48 o                         
 -11   0   6        481.03        504.23        46.27 o                         
 -10   0   6         56.01         -7.45        35.18 o                         
  -9   0   6       3450.00       3552.61        61.32 o                         
  -8   0   6        123.58        132.59        14.36 o                         
  -7   0   6       2156.58       2153.53        37.00 o                         
  -6   0   6        654.18        617.59        17.17 o                         
  -5   0   6       2902.49       2857.14        45.51 o                         
  -4   0   6         54.19         54.10         7.98 o                         
  -3   0   6       1468.20       1388.60        25.38 o                         
  -2   0   6       2120.92       2266.36        35.56 o                         
  -1   0   6         55.54         31.46        12.16 o                         
   0   0   6       5528.99       6042.98        78.34 o                         
   1   0   6        160.52        140.34        12.08 o                         
   2   0   6       2353.15       2401.46        42.40 o                         
   3   0   6        792.18        853.45        22.49 o                         
   4   0   6        534.06        510.46        23.40 o                         
   5   0   6          2.95        -26.82        26.82 o                         
   6   0   6        341.42        423.15        37.23 o                         
 -10   1   6          0.00        -61.55        61.70 o                         
  -9   1   6          5.35        -20.52        20.52 o                         
  -8   1   6          2.55        -37.00        37.00 o                         
  -7   1   6         11.50         -3.50        10.33 o                         
  -6   1   6          0.14        -10.26        10.26 o                         
  -5   1   6         65.77         47.03         8.28 o                         
  -4   1   6          7.96         -4.18         8.21 o                         
  -3   1   6          0.85         -9.12         9.12 o                         
  -2   1   6        174.89        172.56         9.04 o                         
  -1   1   6         18.36         15.88         8.74 o                         
   0   1   6         10.65         -0.15         8.28 o                         
   1   1   6          1.62        -10.26        10.26 o                         
   2   1   6         25.53          7.98         9.73 o                         
   3   1   6         19.99         12.61        11.70 o                         
   4   1   6         29.08          6.38        14.82 o                         
   5   1   6         27.37         -5.77        20.52 o                         
   6   1   6         18.97        -30.85        30.85 o                         
 -10   2   6         62.12         50.68        30.47 o                         
  -9   2   6       2129.54       2161.58        41.56 o                         
  -8   2   6         73.93         87.91        12.23 o                         
  -7   2   6       1581.06       1671.64        24.24 o                         
  -6   2   6         49.20         31.23         5.39 o                         
  -5   2   6       2820.25       2769.22        37.16 o                         
  -4   2   6        752.65        687.04        14.97 o                         
  -3   2   6        568.03        503.01        13.07 o                         
  -2   2   6       1761.78       1763.05        25.83 o                         
  -1   2   6        530.90        503.77        11.63 o                         
   0   2   6       3472.99       3490.31        44.68 o                         
   1   2   6          4.04         -2.36         9.80 o                         
   2   2   6       4026.26       4239.43        56.84 o                         
   3   2   6        282.48        286.53        13.37 o                         
   4   2   6       1059.71       1066.73        24.69 o                         
   5   2   6          7.13        -23.18        23.18 o                         
   6   2   6        271.00        311.08        31.99 o                         
 -10   3   6          2.12        -34.42        34.42 o                         
  -9   3   6          0.00        -62.76        62.76 o                         
  -8   3   6        176.02        146.88        13.98 o                         
  -7   3   6         18.91         -1.52         9.73 o                         
  -6   3   6        363.99        335.77        13.45 o                         
  -5   3   6        656.83        655.59        16.11 o                         
  -4   3   6        191.08        189.05        11.32 o                         
  -3   3   6       1399.07       1425.45        24.09 o                         
  -2   3   6        560.92        564.18        13.45 o                         
  -1   3   6        310.09        290.94        11.25 o                         
   0   3   6        429.26        415.25        13.30 o                         
   1   3   6          8.96         -8.28        11.17 o                         
   2   3   6        187.28        154.47        13.15 o                         
   3   3   6          1.92        -15.50        15.50 o                         
   4   3   6         40.35          4.10        20.06 o                         
   5   3   6          4.26        -27.96        46.65 o                         
   6   3   6         22.04        -36.85        36.85 o                         
 -10   4   6         28.78        -41.18        56.53 o                         
  -9   4   6       1354.61       1416.71        39.74 o                         
  -8   4   6          1.30        -14.13        20.74 o                         
  -7   4   6       1101.84       1205.33        27.96 o                         
  -6   4   6          7.26        -13.07        13.07 o                         
  -5   4   6       1262.25       1288.30        24.47 o                         
  -4   4   6        174.29        160.33         8.51 o                         
  -3   4   6        219.98        194.97         8.36 o                         
  -2   4   6       1393.32       1472.18        24.16 o                         
  -1   4   6         41.94         15.73        11.55 o                         
   0   4   6       1767.43       1764.26        29.79 o                         
   1   4   6          8.48         -3.72        13.83 o                         
   2   4   6       2310.38       2461.34        40.42 o                         
   3   4   6         56.42         38.45        18.92 o                         
   4   4   6        616.10        681.88        26.82 o                         
   5   4   6          4.16        -33.74        33.74 o                         
  -9   5   6          4.17        -41.11        41.11 o                         
  -8   5   6          4.73        -24.54        24.54 o                         
  -7   5   6         33.62         27.89        21.28 o                         
  -6   5   6         57.61         25.68        19.00 o                         
  -5   5   6        246.43        266.85        12.54 o                         
  -4   5   6        608.79        646.62        18.62 o                         
  -3   5   6        231.06        254.47        12.92 o                         
  -2   5   6        459.73        465.10        13.75 o                         
  -1   5   6        413.47        423.91        15.27 o                         
   0   5   6         18.33         -7.22        13.15 o                         
   1   5   6         59.13         55.54        13.45 o                         
   2   5   6         20.62        -17.93        17.93 o                         
   3   5   6         16.55        -20.44        23.71 o                         
   4   5   6         34.74          1.44        29.48 o                         
   5   5   6         29.32        -41.56        41.56 o                         
  -8   6   6          0.04        -48.48        48.48 o                         
  -7   6   6        492.15        529.00        31.61 o                         
  -6   6   6          1.01        -12.69        12.69 o                         
  -5   6   6        920.53        936.42        29.18 o                         
  -4   6   6         56.32         62.53        15.80 o                         
  -3   6   6        154.31        172.71        14.74 o                         
  -2   6   6        202.27        236.76        17.78 o                         
  -1   6   6          2.98        -19.15        19.15 o                         
   0   6   6        450.82        480.52        18.92 o                         
   1   6   6         61.88         17.48        18.69 o                         
   2   6   6        702.03        748.29        27.51 o                         
   3   6   6          0.86        -26.37        28.57 o                         
   4   6   6        155.07        166.48        34.12 o                         
  -7   7   6        108.57        124.54        36.85 o                         
  -6   7   6        173.37        166.25        30.24 o                         
  -5   7   6        382.33        404.92        35.18 o                         
  -4   7   6        805.92        861.35        31.99 o                         
  -3   7   6        421.02        463.04        27.13 o                         
  -2   7   6        526.32        532.04        23.78 o                         
  -1   7   6        411.96        414.87        22.11 o                         
   0   7   6         92.62         56.53        25.38 o                         
   1   7   6        125.39         89.51        26.97 o                         
   2   7   6          8.34        -24.54        34.12 o                         
   3   7   6          4.08        -47.72        49.69 o                         
  -6   8   6          2.33        -45.06        53.11 o                         
  -5   8   6        186.48         98.02        39.36 o                         
  -4   8   6         80.08         78.34        27.66 o                         
  -3   8   6         57.13         12.39        37.00 o                         
  -2   8   6        134.82        153.94        29.63 o                         
  -1   8   6          2.00        -42.78        65.04 o                         
   0   8   6        232.33        234.03        34.34 o                         
   1   8   6         42.18        -10.87        52.28 o                         
   2   8   6        186.19        134.95        51.74 o                         
  -3   9   6        288.29        283.80        41.34 o                         
  -2   9   6        177.78        154.78        39.89 o                         
  -1   9   6        100.34         28.65        54.71 o                         
 -10   1   7         18.99        -15.35        33.58 o                         
  -9   1   7       1342.67       1408.43        32.37 o                         
  -8   1   7          6.83        -16.79        16.79 o                         
  -7   1   7        126.30        126.36        11.32 o                         
  -6   1   7        325.47        297.63        12.69 o                         
  -5   1   7        148.02        117.47         9.12 o                         
  -4   1   7       3202.21       3284.01        43.99 o                         
  -3   1   7         48.80         52.43        10.71 o                         
  -2   1   7       6281.38       6519.39        76.82 o                         
  -1   1   7        152.62        168.08        11.02 o                         
   0   1   7       2161.43       2221.15        31.99 o                         
   1   1   7        342.28        332.12        14.44 o                         
   2   1   7       1117.66       1126.91        22.26 o                         
   3   1   7          9.65        -12.77        15.42 o                         
   4   1   7        254.84        306.59        24.24 o                         
   5   1   7        126.70         55.09        28.19 o                         
 -10   2   7         29.09        -16.87        40.73 o                         
  -9   2   7         12.29        -22.19        22.19 o                         
  -8   2   7         52.36         14.82        10.64 o                         
  -7   2   7         98.19         76.90        12.69 o                         
  -6   2   7          6.93         -5.93        10.79 o                         
  -5   2   7        158.38        140.49        11.09 o                         
  -4   2   7         55.55         31.08        10.94 o                         
  -3   2   7          3.23        -10.79        10.79 o                         
  -2   2   7         11.75         -8.43         9.95 o                         
  -1   2   7         71.34         55.92        10.26 o                         
   0   2   7         24.49          5.93        11.93 o                         
   1   2   7         25.69         -0.23        12.84 o                         
   2   2   7        155.45        142.93        14.06 o                         
   3   2   7         49.00          7.22        18.39 o                         
   4   2   7         53.37         12.77        22.34 o                         
   5   2   7         22.75        -22.80        37.31 o                         
 -10   3   7          0.16        -89.36        89.36 o                         
  -9   3   7        713.73        765.16        34.50 o                         
  -8   3   7        149.66        105.47        19.38 o                         
  -7   3   7         47.83         35.18        17.55 o                         
  -6   3   7        668.30        627.85        19.22 o                         
  -5   3   7         24.77          1.67        12.84 o                         
  -4   3   7       2690.66       2841.94        43.08 o                         
  -3   3   7        312.79        297.10        14.06 o                         
  -2   3   7       3395.32       3223.00        42.70 o                         
  -1   3   7        547.49        574.59        16.18 o                         
   0   3   7       2268.44       2314.99        37.38 o                         
   1   3   7          1.05        -14.89        14.89 o                         
   2   3   7       1514.65       1618.91        34.27 o                         
   3   3   7          1.22        -21.05        21.05 o                         
   4   3   7        101.51        129.55        24.31 o                         
   5   3   7         41.14        -18.31        34.95 o                         
  -9   4   7         60.77          4.71        34.19 o                         
  -8   4   7        304.19        307.66        23.93 o                         
  -7   4   7        240.47        205.23        22.11 o                         
  -6   4   7        234.51        240.03        18.46 o                         
  -5   4   7        606.66        638.19        17.32 o                         
  -4   4   7        228.01        208.65        13.45 o                         
  -3   4   7        307.99        284.79        13.83 o                         
  -2   4   7         99.15         74.31        12.92 o                         
  -1   4   7          9.64        -26.59        32.29 o                         
   0   4   7         47.44         11.40        14.97 o                         
   1   4   7         17.33        -16.79        16.79 o                         
   2   4   7         93.37         58.81        17.10 o                         
   3   4   7         10.64        -24.69        24.69 o                         
   4   4   7         56.08          2.66        32.07 o                         
  -9   5   7        701.13        880.65        53.26 o                         
  -8   5   7         30.24         -8.74        32.67 o                         
  -7   5   7         97.85         68.39        27.58 o                         
  -6   5   7         51.51         46.88        26.59 o                         
  -5   5   7         76.36         63.83        11.93 o                         
  -4   5   7        731.89        800.64        22.64 o                         
  -3   5   7          6.57         -4.56        11.40 o                         
  -2   5   7       1348.22       1338.98        30.77 o                         
  -1   5   7         33.07         -9.50        18.84 o                         
   0   5   7        719.67        782.94        24.09 o                         
   1   5   7         31.90         18.77        24.24 o                         
   2   5   7        464.00        482.34        25.83 o                         
   3   5   7          2.82        -31.69        58.51 o                         
   4   5   7         32.81        -10.33        42.32 o                         
  -8   6   7        191.93        193.53        41.56 o                         
  -7   6   7        253.32        224.76        34.50 o                         
  -6   6   7        375.58        415.10        35.41 o                         
  -5   6   7        164.68        185.02        28.80 o                         
  -4   6   7        434.95        429.99        23.78 o                         
  -3   6   7        180.21        155.69        22.26 o                         
  -2   6   7          3.22        -18.69        18.69 o                         
  -1   6   7         13.87        -19.22        19.22 o                         
   0   6   7         31.83         17.25        23.18 o                         
   1   6   7         24.01        -28.42        28.42 o                         
   2   6   7         55.15          0.23        34.88 o                         
   3   6   7        128.74         66.64        38.37 o                         
  -7   7   7         26.56        -52.35        54.86 o                         
  -6   7   7        124.20        104.40        34.27 o                         
  -5   7   7         39.50        -16.56        38.45 o                         
  -4   7   7        281.66        344.36        36.17 o                         
  -3   7   7          6.35        -34.27        34.27 o                         
  -2   7   7        534.18        579.30        35.26 o                         
  -1   7   7          8.97        -30.93        30.93 o                         
   0   7   7        307.73        376.65        31.08 o                         
   1   7   7          3.61         -2.58        39.13 o                         
   2   7   7        237.82        215.03        51.14 o                         
  -5   8   7        172.61         83.20        51.90 o                         
  -4   8   7        100.99         44.53        44.68 o                         
  -3   8   7         59.45         19.07        39.44 o                         
  -2   8   7          8.76        -45.67        45.67 o                         
  -1   8   7          6.49        -38.98        38.98 o                         
   0   8   7         38.34        -19.98        48.48 o                         
 -10   0   8         29.91        -25.68        48.25 o                         
  -9   0   8         10.36        -30.32        30.32 o                         
  -8   0   8        942.88        952.07        30.77 o                         
  -7   0   8        162.49        194.29        19.00 o                         
  -6   0   8       2278.51       2323.66        48.63 o                         
  -5   0   8        123.19        111.01        15.73 o                         
  -4   0   8       5594.46       5987.51        90.34 o                         
  -3   0   8         38.25         34.42        15.58 o                         
  -2   0   8       2864.79       3054.16        52.81 o                         
  -1   0   8        610.82        602.47        22.72 o                         
   0   0   8         86.84         75.76        15.73 o                         
   1   0   8         88.18         63.45        16.18 o                         
   2   0   8        559.16        564.86        23.55 o                         
   3   0   8        449.19        417.15        26.14 o                         
   4   0   8          5.48        -75.53        82.90 o                         
 -10   1   8          4.25        -41.56        41.56 o                         
  -9   1   8         34.29         -7.67        24.77 o                         
  -8   1   8          4.10        -20.52        20.52 o                         
  -7   1   8         16.65         -9.50        15.04 o                         
  -6   1   8         24.77        -10.94        13.75 o                         
  -5   1   8          2.56        -13.98        13.98 o                         
  -4   1   8         19.99         -3.34        13.91 o                         
  -3   1   8          0.15         -9.57         9.57 o                         
  -2   1   8          8.59        -10.03        13.30 o                         
  -1   1   8          5.79        -10.49        13.98 o                         
   0   1   8         19.15        -10.79        13.37 o                         
   1   1   8          2.07        -13.98        13.98 o                         
   2   1   8          2.74        -17.25        17.25 o                         
   3   1   8          0.42        -10.64        44.15 o                         
   4   1   8          0.05        -29.48        29.48 o                         
 -10   2   8         39.43         -9.50        40.73 o                         
  -9   2   8         40.57         24.31        36.40 o                         
  -8   2   8       1083.52       1074.86        32.22 o                         
  -7   2   8         43.17         29.33        14.36 o                         
  -6   2   8       1749.73       1804.84        37.38 o                         
  -5   2   8        186.49        160.71        12.77 o                         
  -4   2   8       2905.92       3007.51        48.33 o                         
  -3   2   8        148.91        161.54        14.06 o                         
  -2   2   8       2136.18       2121.92        34.50 o                         
  -1   2   8         34.72         -0.68        13.37 o                         
   0   2   8        329.01        358.87        15.65 o                         
   1   2   8        230.20        225.75        16.94 o                         
   2   2   8        272.82        274.68        21.12 o                         
   3   2   8        290.11        288.59        27.20 o                         
   4   2   8          6.84        -69.07        69.07 o                         
  -9   3   8         52.38        -13.15        36.40 o                         
  -8   3   8         23.59          5.47        27.43 o                         
  -7   3   8         83.35         68.84        18.01 o                         
  -6   3   8          3.00        -58.20        58.20 o                         
  -5   3   8          3.30        -13.83        13.83 o                         
  -4   3   8          1.08        -13.22        13.22 o                         
  -3   3   8        209.80        196.49        15.42 o                         
  -2   3   8          9.82        -10.71        13.45 o                         
  -1   3   8        229.59        218.07        14.59 o                         
   0   3   8        285.31        283.65        17.93 o                         
   1   3   8         36.64         -1.75        19.68 o                         
   2   3   8        138.75        106.91        24.92 o                         
   3   3   8         42.64        -13.45        32.14 o                         
   4   3   8         34.32        -39.28        39.28 o                         
  -9   4   8         57.77          8.89        41.49 o                         
  -8   4   8        497.06        455.60        33.74 o                         
  -7   4   8         21.85        -27.13        27.51 o                         
  -6   4   8        763.76        774.65        24.62 o                         
  -5   4   8         18.30        -15.50        15.65 o                         
  -4   4   8       1488.61       1458.73        32.22 o                         
  -3   4   8         28.00          8.43        16.94 o                         
  -2   4   8       1161.33       1142.34        36.17 o                         
  -1   4   8         19.27         12.69        20.82 o                         
   0   4   8        168.86        170.36        20.14 o                         
   1   4   8        111.78         97.79        23.78 o                         
   2   4   8         80.02         55.54        26.29 o                         
   3   4   8        221.24        230.53        31.84 o                         
  -8   5   8        219.92        201.51        38.37 o                         
  -7   5   8         94.47         52.58        36.02 o                         
  -6   5   8        137.31         85.18        27.43 o                         
  -5   5   8         64.28         11.85        18.24 o                         
  -4   5   8          0.03        -18.62        18.62 o                         
  -3   5   8          2.23        -17.86        17.86 o                         
  -2   5   8         28.94         15.73        21.73 o                         
  -1   5   8        135.67        110.40        22.26 o                         
   0   5   8        140.30        115.65        23.71 o                         
   1   5   8         53.78         19.30        31.61 o                         
   2   5   8         65.26         19.00        31.15 o                         
  -7   6   8         12.66        -14.13        40.96 o                         
  -6   6   8        345.58        349.07        36.24 o                         
  -5   6   8         23.80         -7.98        32.29 o                         
  -4   6   8        723.90        800.18        45.89 o                         
  -3   6   8         18.50        -31.99        31.99 o                         
  -2   6   8        715.25        777.69        38.45 o                         
  -1   6   8          0.08        -37.92        37.92 o                         
   0   6   8        127.63        145.96        38.45 o                         
   1   6   8         16.37        -32.82        39.13 o                         
  -6   7   8         33.09        -50.99        50.99 o                         
  -5   7   8          2.29        -42.93        42.93 o                         
  -4   7   8         17.36        -74.69        74.69 o                         
  -3   7   8         20.32        -42.63        42.63 o                         
  -2   7   8        133.08         82.82        35.71 o                         
  -1   7   8        170.42        129.63        39.13 o                         
   0   7   8        119.46          3.19        63.14 o                         
  -9   1   9         40.55         10.71        35.71 o                         
  -8   1   9       2216.98       2334.98        50.00 o                         
  -7   1   9        143.34        146.95        18.92 o                         
  -6   1   9       1377.39       1498.55        35.26 o                         
  -5   1   9         28.02         16.94        16.64 o                         
  -4   1   9       1312.37       1389.82        33.58 o                         
  -3   1   9          1.09        -13.60        13.60 o                         
  -2   1   9        118.41        119.37        13.83 o                         
  -1   1   9        301.31        266.70        18.92 o                         
   0   1   9          3.97        -18.54        18.54 o                         
   1   1   9        754.38        754.21        29.41 o                         
   2   1   9          9.24        -27.13        27.13 o                         
   3   1   9        471.88        552.63        31.84 o                         
  -9   2   9         30.28        -36.40        36.40 o                         
  -8   2   9          0.90        -33.58        33.58 o                         
  -7   2   9          4.54        -22.19        22.19 o                         
  -6   2   9          4.59        -18.08        18.08 o                         
  -5   2   9         33.24         -7.83        17.63 o                         
  -4   2   9          7.10        -19.91        19.91 o                         
  -3   2   9         11.25        -19.60        19.60 o                         
  -2   2   9         67.06         52.81        17.63 o                         
  -1   2   9          7.42        -16.03        16.64 o                         
   0   2   9          1.57        -18.46        18.46 o                         
   1   2   9          0.11        -25.99        25.99 o                         
   2   2   9          5.09         -5.17        63.52 o                         
   3   2   9          0.52        -34.88        50.53 o                         
  -9   3   9          1.40        -38.98        38.98 o                         
  -8   3   9       1209.12       1167.49        47.41 o                         
  -7   3   9         43.66          4.03        23.71 o                         
  -6   3   9        439.17        432.73        25.38 o                         
  -5   3   9         13.12        -15.88        23.02 o                         
  -4   3   9        583.01        544.50        24.39 o                         
  -3   3   9        152.09        149.54        18.69 o                         
  -2   3   9        221.18        202.34        23.55 o                         
  -1   3   9        442.82        473.91        22.57 o                         
   0   3   9          7.67        -23.78        23.78 o                         
   1   3   9        462.26        532.65        26.29 o                         
   2   3   9          0.38        -28.34        28.34 o                         
  -8   4   9          2.52        -34.72        34.72 o                         
  -7   4   9         18.63        -30.62        30.62 o                         
  -6   4   9         60.86         19.30        25.76 o                         
  -5   4   9        136.00        118.76        25.07 o                         
  -4   4   9         94.14         49.62        20.06 o                         
  -3   4   9        341.47        328.40        23.63 o                         
  -2   4   9        250.58        258.80        25.61 o                         
  -1   4   9        128.44        116.56        30.62 o                         
   0   4   9        155.83        134.87        22.49 o                         
   1   4   9         38.00         -7.14        33.51 o                         
   2   4   9         45.61          5.47        42.17 o                         
  -7   5   9         63.51        -11.32        40.12 o                         
  -6   5   9        391.16        401.65        39.13 o                         
  -5   5   9          9.91        -28.80        28.80 o                         
  -4   5   9        572.23        596.17        40.50 o                         
  -3   5   9         43.03         18.62        34.34 o                         
  -2   5   9        191.28        221.19        31.91 o                         
  -1   5   9         72.18         10.49        37.00 o                         
   0   5   9          0.09       -119.67       120.59 o                         
   1   5   9        205.00        225.14        43.23 o                         
  -6   6   9         40.67        -36.55        46.96 o                         
  -5   6   9         23.09        -49.62        49.62 o                         
  -4   6   9        175.46        137.45        33.20 o                         
  -3   6   9        144.99        104.55        28.04 o                         
  -2   6   9        153.18         92.02        36.24 o                         
  -1   6   9        127.85         79.78        43.16 o                         
  -8   0  10        966.07       1146.90        51.21 o                         
  -7   0  10          9.59        -26.06        31.00 o                         
  -6   0  10        134.19        124.99        29.71 o                         
  -5   0  10        134.10         79.71        27.20 o                         
  -4   0  10          0.14        -25.38        25.38 o                         
  -3   0  10        532.03        499.82        28.34 o                         
  -2   0  10          7.28        -25.23        25.23 o                         
  -1   0  10       1158.63       1148.42        41.56 o                         
   0   0  10         37.71         -4.86        27.66 o                         
   1   0  10        541.50        695.40        45.51 o                         
  -8   1  10          0.05        -33.28        33.28 o                         
  -7   1  10         21.76          5.39        26.14 o                         
  -6   1  10         10.78        -23.02        23.02 o                         
  -5   1  10          1.44        -57.82        57.82 o                         
  -4   1  10         35.62         -2.43        22.11 o                         
  -3   1  10          5.82        -46.27        57.67 o                         
  -2   1  10          1.06        -23.02        23.02 o                         
  -1   1  10          7.49        -13.83        27.43 o                         
   0   1  10          3.99        -27.89        27.89 o                         
   1   1  10          0.00        -62.31        62.31 o                         
  -8   2  10        579.30        626.71        39.36 o                         
  -7   2  10          0.19        -31.08        31.08 o                         
  -6   2  10         44.08         -7.45        26.44 o                         
  -5   2  10        178.43        161.01        22.11 o                         
  -4   2  10         36.18          3.12        23.33 o                         
  -3   2  10        741.69        838.71        31.99 o                         
  -2   2  10          0.27        -23.78        23.78 o                         
  -1   2  10        835.21        884.91        34.19 o                         
   0   2  10         77.19         32.07        30.39 o                         
   1   2  10        306.05        354.24        30.47 o                         
  -8   3  10         15.94        -41.34        41.34 o                         
  -7   3  10         84.25         30.24        36.32 o                         
  -6   3  10         19.84        -25.53        31.00 o                         
  -5   3  10         78.51          6.91        31.31 o                         
  -4   3  10         52.48        -10.87        25.15 o                         
  -3   3  10         18.88        -27.73        27.73 o                         
  -2   3  10         27.44        -28.19        28.19 o                         
  -1   3  10          0.19        -32.98        32.98 o                         
   0   3  10          6.07        -35.79        35.79 o                         
  -7   4  10          0.78        -67.17        67.17 o                         
  -6   4  10         79.76         42.32        39.13 o                         
  -5   4  10        107.52         72.41        34.50 o                         
  -4   4  10        110.38         55.62        36.32 o                         
  -3   4  10        304.93        285.01        39.51 o                         
  -2   4  10          1.24        -53.95        81.07 o                         
  -1   4  10        334.70        293.45        34.42 o                         
   0   4  10         16.29        -67.40        67.40 o                         
  -5   5  10        148.28         33.96        49.92 o                         
  -4   5  10        150.84        115.34        34.19 o                         
  -3   5  10         96.45         55.24        39.44 o                         
  -2   5  10         63.02         -9.42        47.26 o                         
  -7   1  11        416.03        371.64        36.93 o                         
  -6   1  11         67.40        -32.45        32.45 o                         
  -5   1  11        507.71        516.46        33.20 o                         
  -4   1  11         43.36         -2.36        27.51 o                         
  -3   1  11        878.03        912.87        35.86 o                         
  -2   1  11          7.92        -32.07        63.22 o                         
  -1   1  11        481.80        545.94        35.94 o                         
  -6   2  11         31.05        -33.89        33.89 o                         
  -5   2  11          9.59        -40.50        40.50 o                         
  -4   2  11         14.96        -64.05        66.49 o                         
  -3   2  11          1.83        -31.00        31.00 o                         
  -2   2  11          8.34        -34.65        34.65 o                         
  -5   3  11        391.05        416.77        34.50 o                         
  -4   3  11          0.69        -91.33        93.76 o                         
  -3   3  11        434.34        445.87        37.31 o                         
                                                                                
