# Supplementary material for: Crystal structures, electron spin resonance, and thermogravimetric analysis of three mixed-valence copper cyanide polymers
Source: Acta Crystallogr C Struct Chem. 2024 May 1;80(Pt 6):212–20. doi: 10.1107/S2053229624003371 (PMC11150880; doi:10.1107/S2053229624003371)
Supplement: Supplementary file 4 [file c-80-00212-3sup4.hkl]

data_3                                                                          
_shelx_title ' oensep23 P21/c near final'                                       
_shelx_refln_list_code          4                                               
_shelx_F_calc_maximum      182.04                                               
_exptl_crystal_F_000       414.00                                               
_reflns_d_resolution_high  0.7374                                               
                                                                                
loop_                                                                           
 _space_group_symop_operation_xyz                                               
 'x, y, z'                                                                      
 'x, -y+1/2, z+1/2'                                                             
 '-x, -y, -z'                                                                   
 '-x, y-1/2, -z-1/2'                                                            
                                                                                
_cell_length_a     9.5158                                                       
_cell_length_b     8.8022                                                       
_cell_length_c     9.3589                                                       
_cell_angle_alpha  90.000                                                       
_cell_angle_beta  117.358                                                       
_cell_angle_gamma  90.000                                                       
                                                                                
_shelx_F_squared_multiplier     1.000                                           
                                                                                
loop_                                                                           
 _refln_index_h                                                                 
 _refln_index_k                                                                 
 _refln_index_l                                                                 
 _refln_F_squared_calc                                                          
 _refln_F_squared_meas                                                          
 _refln_F_squared_sigma                                                         
 _refln_observed_status                                                         
   1   0   0        839.62        864.97         9.34 o                         
   2   0   0       8406.23       8290.91        85.67 o                         
   3   0   0       3582.04       3635.19        34.13 o                         
   4   0   0       1259.15       1163.21        12.15 o                         
   5   0   0       2449.81       2319.84        22.72 o                         
   6   0   0          3.63          4.31         1.76 o                         
   7   0   0       4371.73       4521.31        54.39 o                         
   8   0   0         12.05          9.38         3.19 o                         
   9   0   0        493.81        475.37         9.33 o                         
  10   0   0         22.97         12.01         5.60 o                         
  11   0   0        115.24        118.72         8.68 o                         
   1   1   0          2.75          5.73         0.20 o                         
   2   1   0         28.13         27.69         0.52 o                         
   3   1   0         67.66         67.21         0.92 o                         
   4   1   0         98.41        101.90         1.49 o                         
   5   1   0         19.33         14.66         1.09 o                         
   6   1   0          0.00         -1.41         1.44 o                         
   7   1   0         12.12         13.18         1.76 o                         
   8   1   0         15.88         14.70         2.53 o                         
   9   1   0          2.16         -3.30         3.35 o                         
  10   1   0          0.08         -3.19         3.64 o                         
  11   1   0          2.00         -5.77         5.77 o                         
   0   2   0      27550.20      21373.74       556.70 o                         
   1   2   0        344.74        334.59         2.93 o                         
   2   2   0       2062.81       1837.29        16.53 o                         
   3   2   0       1473.16       1483.68        10.65 o                         
   4   2   0        778.41        716.31         6.54 o                         
   5   2   0       6099.23       6050.26        52.19 o                         
   6   2   0        360.48        341.06         4.05 o                         
   7   2   0       4373.80       4432.09        36.24 o                         
   8   2   0        252.85        246.66         4.11 o                         
   9   2   0        608.41        600.77        12.79 o                         
  10   2   0          5.32         -1.69         3.80 o                         
   1   3   0          9.18         11.71         0.57 o                         
   2   3   0        115.99        132.57         1.54 o                         
   3   3   0         10.97         12.89         0.80 o                         
   4   3   0          0.53         -0.61         0.81 o                         
   5   3   0         28.19         27.56         1.50 o                         
   6   3   0          4.87          3.47         1.50 o                         
   7   3   0          0.00         -1.71         1.73 o                         
   8   3   0          1.70         -2.30         2.92 o                         
   9   3   0          0.97         -3.47         3.48 o                         
  10   3   0          0.03         -4.98         5.10 o                         
   0   4   0      16045.49      16423.47       214.16 o                         
   1   4   0       1996.33       2048.08        18.90 o                         
   2   4   0       5362.93       5184.65        50.06 o                         
   3   4   0        488.92        521.14         4.73 o                         
   4   4   0       1372.21       1387.62        13.33 o                         
   5   4   0       2852.60       2899.94        30.17 o                         
   6   4   0        104.94        100.85         2.96 o                         
   7   4   0       2352.94       2398.26        30.59 o                         
   8   4   0        120.48        122.42         4.41 o                         
   9   4   0        385.13        385.41         8.06 o                         
  10   4   0         23.06          9.72         6.11 o                         
   1   5   0          2.76          3.87         0.85 o                         
   2   5   0         28.60         34.78         1.45 o                         
   3   5   0         36.12         45.17         1.53 o                         
   4   5   0         11.63         13.74         1.13 o                         
   5   5   0         73.65         82.47         2.26 o                         
   6   5   0          7.43          2.58         1.99 o                         
   7   5   0         16.92         17.07         3.45 o                         
   8   5   0         10.48          3.80         4.55 o                         
   9   5   0          0.35         -5.61         5.64 o                         
  10   5   0          1.10         -9.19         9.19 o                         
   0   6   0      12911.14      12910.63       155.20 o                         
   1   6   0        390.30        382.95         5.39 o                         
   2   6   0       3390.99       3314.72        36.16 o                         
   3   6   0         11.75         10.40         1.51 o                         
   4   6   0        179.09        167.20         3.58 o                         
   5   6   0        812.55        789.75        12.73 o                         
   6   6   0         12.05         11.10         2.61 o                         
   7   6   0       1533.56       1582.16        22.00 o                         
   8   6   0         24.89         15.90         5.54 o                         
   9   6   0        251.37        247.78         8.30 o                         
   1   7   0         29.53         30.91         1.80 o                         
   2   7   0          0.28         -1.31         2.19 o                         
   3   7   0          6.33          4.12         1.71 o                         
   4   7   0         19.13         17.12         2.36 o                         
   5   7   0          0.18         -2.82         3.74 o                         
   6   7   0          2.73         -3.47         4.31 o                         
   7   7   0          0.01         -4.81         4.81 o                         
   8   7   0         12.12          2.44         6.76 o                         
   0   8   0       2368.01       2377.98        35.78 o                         
   1   8   0         42.78         36.72         2.47 o                         
   2   8   0        692.67        675.03        19.34 o                         
   3   8   0        181.80        160.39         3.95 o                         
   4   8   0         34.03         22.84         4.49 o                         
   5   8   0        879.28        877.68        14.90 o                         
   6   8   0         48.68         49.81         6.40 o                         
   7   8   0        859.46        914.55        26.13 o                         
   8   8   0         78.91         73.23         7.19 o                         
   1   9   0          1.64         -2.98         3.12 o                         
   2   9   0          8.69          7.84         3.73 o                         
   3   9   0          0.35         -3.90         3.92 o                         
   4   9   0          8.98         -0.10         5.19 o                         
   5   9   0          3.39         11.73         6.02 o                         
   6   9   0          0.75         -6.10         6.12 o                         
   7   9   0          0.89         -7.60         7.60 o                         
   0  10   0       1328.00       1460.16        35.99 o                         
   1  10   0        210.65        207.90         6.61 o                         
   2  10   0        572.15        582.63        13.14 o                         
   3  10   0          3.92         -6.57         6.61 o                         
   4  10   0        146.35        123.13         8.85 o                         
   5  10   0        191.66        182.97        11.92 o                         
   1  11   0          0.08         -8.64         9.60 o                         
   2  11   0          4.04         -7.55         8.69 o                         
   3  11   0         13.16         -9.84        15.60 o                         
 -11   1   1        523.56        539.13        10.39 o                         
 -10   1   1          0.46         -3.14         3.29 o                         
  -9   1   1       1521.45       1523.32        16.89 o                         
  -8   1   1         56.32         48.56         2.14 o                         
  -7   1   1       1469.27       1445.73        14.40 o                         
  -6   1   1       1313.58       1286.84         9.72 o                         
  -5   1   1         40.79         43.72         1.45 o                         
  -4   1   1       9992.92      10060.78        72.78 o                         
  -3   1   1       2093.00       2134.52        16.89 o                         
  -2   1   1      33137.86      31354.84      1181.61 o                         
  -1   1   1         29.98         22.25         0.50 o                         
   0   1   1      16826.87      15571.19       385.67 o                         
   1   1   1        266.57        260.79         2.42 o                         
   2   1   1        445.04        443.00         3.91 o                         
   3   1   1       7111.08       6955.07        63.46 o                         
   4   1   1        706.75        711.75         5.65 o                         
   5   1   1       8090.34       8427.84        71.76 o                         
   6   1   1         72.97         66.89         2.12 o                         
   7   1   1       2209.34       2249.55        27.52 o                         
   8   1   1         31.62         25.09         2.88 o                         
   9   1   1         14.13          6.81         2.97 o                         
  10   1   1        297.45        311.88         7.38 o                         
 -11   2   1          0.11         -4.83         5.89 o                         
 -10   2   1          7.51         -2.19         3.90 o                         
  -9   2   1         18.19         16.66         2.74 o                         
  -8   2   1          2.57          1.92         1.91 o                         
  -7   2   1          0.05         -1.06         1.37 o                         
  -6   2   1         41.37         41.90         1.32 o                         
  -5   2   1         25.85         26.35         1.31 o                         
  -4   2   1         52.39         63.17         1.32 o                         
  -3   2   1         23.93         23.67         0.71 o                         
  -2   2   1         16.84         18.28         1.13 o                         
  -1   2   1          0.02          1.56         0.57 o                         
   0   2   1          8.51          9.07         0.51 o                         
   1   2   1        118.16        127.83         1.42 o                         
   2   2   1        146.50        156.90         1.86 o                         
   3   2   1         27.44         26.34         0.78 o                         
   4   2   1          0.01         -1.01         1.06 o                         
   5   2   1         13.51         17.76         1.30 o                         
   6   2   1         48.66         51.32         1.84 o                         
   7   2   1         11.55          8.03         2.88 o                         
   8   2   1          0.61         -1.88         2.75 o                         
   9   2   1          5.89         -2.18         3.20 o                         
  10   2   1          1.43         -5.13         5.20 o                         
 -11   3   1        623.40        657.69        15.32 o                         
 -10   3   1         66.67         52.59         6.15 o                         
  -9   3   1       1235.34       1258.24        18.50 o                         
  -8   3   1        335.42        321.02         5.60 o                         
  -7   3   1       2193.65       2213.81        19.09 o                         
  -6   3   1       1309.75       1285.26        11.19 o                         
  -5   3   1       1020.41       1051.95         8.06 o                         
  -4   3   1       8571.91       8566.21        71.11 o                         
  -3   3   1       2051.62       2059.89        15.21 o                         
  -2   3   1       4184.17       3630.30        69.78 o                         
  -1   3   1       3632.14       3662.35        30.57 o                         
   0   3   1      10673.08      11207.50       121.74 o                         
   1   3   1       4349.65       4512.11        46.45 o                         
   2   3   1       1054.22       1067.00        10.43 o                         
   3   3   1       6931.09       6929.12        68.04 o                         
   4   3   1        303.48        284.78         3.12 o                         
   5   3   1       3837.18       3763.43        30.64 o                         
   6   3   1         73.50         66.37         2.06 o                         
   7   3   1       1081.39       1094.63        16.23 o                         
   8   3   1        122.58        110.69         3.64 o                         
   9   3   1          0.67         -5.45         5.47 o                         
  10   3   1        354.68        348.05        11.28 o                         
 -10   4   1          0.08         -5.23         5.25 o                         
  -9   4   1          1.22         -3.79         3.79 o                         
  -8   4   1          2.27         -2.07         2.72 o                         
  -7   4   1         16.77         13.99         1.89 o                         
  -6   4   1         12.98         12.84         1.77 o                         
  -5   4   1         15.14         15.64         1.45 o                         
  -4   4   1         26.24         28.43         1.17 o                         
  -3   4   1          0.88         -0.71         1.21 o                         
  -2   4   1          2.51          3.10         0.87 o                         
  -1   4   1          7.26          7.35         0.88 o                         
   0   4   1         45.44         49.48         1.16 o                         
   1   4   1          2.24          3.22         0.73 o                         
   2   4   1          7.00          7.30         1.76 o                         
   3   4   1        206.78        225.20         2.61 o                         
   4   4   1         28.55         25.02         1.28 o                         
   5   4   1         14.11         13.17         1.85 o                         
   6   4   1         15.91         13.74         1.72 o                         
   7   4   1         15.18         11.33         2.46 o                         
   8   4   1          0.15         -4.53         4.82 o                         
   9   4   1          0.00         -5.39         5.50 o                         
 -10   5   1          1.52         -0.26         7.01 o                         
  -9   5   1        484.97        484.06         9.17 o                         
  -8   5   1         14.23         12.66         3.52 o                         
  -7   5   1        595.10        579.10         7.98 o                         
  -6   5   1        896.22        902.82        16.78 o                         
  -5   5   1          6.22          2.69         1.60 o                         
  -4   5   1       6015.23       6129.05        49.88 o                         
  -3   5   1       1120.88       1136.83         9.38 o                         
  -2   5   1       7543.11       7427.19        63.19 o                         
  -1   5   1        579.77        601.35         5.43 o                         
   0   5   1       8010.48       8005.69        58.11 o                         
   1   5   1       1364.54       1377.20        11.93 o                         
   2   5   1         25.79         26.00         1.30 o                         
   3   5   1       2676.85       2651.76        33.99 o                         
   4   5   1        494.43        498.01         6.14 o                         
   5   5   1       3824.01       3932.60        37.34 o                         
   6   5   1         81.20         76.14         2.96 o                         
   7   5   1       1286.97       1313.58        23.47 o                         
   8   5   1         16.65          5.77         6.31 o                         
   9   5   1         25.73         22.08         7.01 o                         
  -9   6   1          0.10         -6.34         6.70 o                         
  -8   6   1         13.31          3.58         4.59 o                         
  -7   6   1          0.20         -3.51         3.60 o                         
  -6   6   1          0.07         -1.92         1.92 o                         
  -5   6   1         19.45         21.36         1.93 o                         
  -4   6   1          4.98          3.78         0.91 o                         
  -3   6   1         22.84         25.64         1.24 o                         
  -2   6   1         15.68         17.22         1.41 o                         
  -1   6   1         99.89        109.55         3.40 o                         
   0   6   1          1.25          0.27         0.97 o                         
   1   6   1         25.36         24.84         1.38 o                         
   2   6   1         43.53         46.10         1.65 o                         
   3   6   1         21.72         24.52         2.85 o                         
   4   6   1          2.40          0.25         2.37 o                         
   5   6   1          2.76         -0.07         2.87 o                         
   6   6   1          0.71         -3.03         4.28 o                         
   7   6   1          0.01         -4.09         4.09 o                         
   8   6   1          1.89         -3.97         5.68 o                         
   9   6   1          0.11         -6.71         6.71 o                         
  -9   7   1        428.69        423.77        12.89 o                         
  -8   7   1         45.06         35.42         5.98 o                         
  -7   7   1        607.35        611.21        21.37 o                         
  -6   7   1        131.90        122.46         5.78 o                         
  -5   7   1          0.15         -1.92         2.65 o                         
  -4   7   1       1947.06       2038.92        28.88 o                         
  -3   7   1        154.58        147.15         3.28 o                         
  -2   7   1       3224.17       3306.01        77.56 o                         
  -1   7   1        109.37        109.15         3.46 o                         
   0   7   1       3204.55       3194.33        34.19 o                         
   1   7   1        522.53        476.54         5.35 o                         
   2   7   1         24.79         26.59         1.73 o                         
   3   7   1        925.04        928.82        12.15 o                         
   4   7   1        102.53        100.54         4.23 o                         
   5   7   1       1667.39       1760.38        28.83 o                         
   6   7   1          7.48         -0.19         4.37 o                         
   7   7   1        456.65        472.82        11.75 o                         
   8   7   1         53.97         30.77         7.92 o                         
  -8   8   1          1.16         -7.36         7.36 o                         
  -7   8   1          0.32         -5.19         7.35 o                         
  -6   8   1         22.27         18.99         5.10 o                         
  -5   8   1          2.28         -2.81         4.24 o                         
  -4   8   1          9.09          7.79         2.68 o                         
  -3   8   1         30.69         27.24         2.82 o                         
  -2   8   1          0.04         -2.65         2.68 o                         
  -1   8   1         18.22         17.11         2.00 o                         
   0   8   1          9.19          4.56         2.33 o                         
   1   8   1          3.48          1.41         2.08 o                         
   2   8   1         51.57         50.70         2.11 o                         
   3   8   1          7.40          2.93         3.07 o                         
   4   8   1          3.50         -1.98         3.39 o                         
   5   8   1          2.93         -4.02         4.31 o                         
   6   8   1         35.17         35.29         5.16 o                         
   7   8   1          0.95         -6.31         6.31 o                         
  -7   9   1        290.03        285.46        10.71 o                         
  -6   9   1        165.36        154.40         7.76 o                         
  -5   9   1         10.67          1.58         5.84 o                         
  -4   9   1       1000.18       1000.28        19.77 o                         
  -3   9   1        133.05        130.85         4.86 o                         
  -2   9   1        812.44        870.09        14.05 o                         
  -1   9   1        253.24        237.95         5.44 o                         
   0   9   1       1048.90       1072.41        23.92 o                         
   1   9   1        294.21        263.64         7.53 o                         
   2   9   1         15.58          9.09        10.40 o                         
   3   9   1        657.63        701.19        19.52 o                         
   4   9   1         17.70         10.78         5.60 o                         
   5   9   1        618.35        633.07        17.92 o                         
   6   9   1         34.10         21.51         6.50 o                         
  -6  10   1          0.05         -7.80         7.80 o                         
  -5  10   1          2.47         -3.13         6.93 o                         
  -4  10   1          0.89         -6.08         6.14 o                         
  -3  10   1          0.03         -5.54         5.64 o                         
  -2  10   1          2.73         -5.12         5.12 o                         
  -1  10   1         14.93          8.82         4.81 o                         
   0  10   1          6.49          9.01         3.90 o                         
   1  10   1          4.19         -3.06         5.19 o                         
   2  10   1         16.75          8.28         5.45 o                         
   3  10   1         13.44         10.79         8.72 o                         
   4  10   1          0.27         -8.18         8.21 o                         
   5  10   1          0.66        -13.13        13.13 o                         
  -4  11   1        387.52        402.84        14.23 o                         
  -3  11   1         37.36         24.11        10.64 o                         
  -2  11   1        415.22        480.96        14.41 o                         
  -1  11   1         56.61         36.77         7.41 o                         
   0  11   1        370.20        350.33        14.78 o                         
   1  11   1         73.87         51.04         8.76 o                         
   2  11   1          0.60         -7.14         7.18 o                         
   3  11   1        228.52        240.27        11.19 o                         
 -11   0   2       1182.17       1260.57        24.81 o                         
 -10   0   2         71.07         59.74         4.08 o                         
  -9   0   2        425.83        434.53         8.52 o                         
  -8   0   2         65.47         65.65         3.38 o                         
  -7   0   2         38.47         38.15         2.37 o                         
  -6   0   2       5446.92       5303.89        48.84 o                         
  -5   0   2        229.26        217.48         2.90 o                         
  -4   0   2      19109.63      19474.76       179.56 o                         
  -3   0   2       5437.36       5635.14        52.58 o                         
  -2   0   2       1717.83       1611.97        16.88 o                         
  -1   0   2        449.88        458.65         5.08 o                         
   0   0   2       4632.02       4935.62        45.53 o                         
   1   0   2      32306.20      34343.23       456.64 o                         
   2   0   2       5182.78       5603.69        56.42 o                         
   3   0   2      12832.46      13526.54       134.89 o                         
   4   0   2        522.01        496.20         5.65 o                         
   5   0   2       4302.33       4487.98        47.81 o                         
   6   0   2        183.65        168.70         3.85 o                         
   7   0   2        181.09        167.97         4.69 o                         
   8   0   2        668.78        691.37        12.81 o                         
   9   0   2          6.31         -2.79         6.22 o                         
  10   0   2        220.51        235.53         8.97 o                         
 -11   1   2          5.29         -1.32         4.28 o                         
 -10   1   2          4.29         -0.11         3.40 o                         
  -9   1   2          0.11         -2.35         2.36 o                         
  -8   1   2          8.29          4.33         2.23 o                         
  -7   1   2         19.63         19.05         1.47 o                         
  -6   1   2          7.88          7.43         1.44 o                         
  -5   1   2          1.95          0.75         1.09 o                         
  -4   1   2         70.28         70.07         1.55 o                         
  -3   1   2          0.82         -0.17         0.66 o                         
  -2   1   2          1.09          2.04         0.45 o                         
  -1   1   2          8.50         10.39         0.56 o                         
   0   1   2        202.47        208.92         2.21 o                         
   1   1   2        144.10        131.97         1.19 o                         
   2   1   2        106.77        104.20         1.18 o                         
   3   1   2         12.79         14.34         0.81 o                         
   4   1   2         71.75         80.88         1.64 o                         
   5   1   2         69.20         71.53         1.53 o                         
   6   1   2          9.56          5.76         1.58 o                         
   7   1   2          1.60         -0.08         1.98 o                         
   8   1   2         10.52          6.32         2.70 o                         
   9   1   2          3.14         -4.06         4.12 o                         
  10   1   2          0.46         -4.92         4.92 o                         
 -11   2   2        792.37        834.10        13.00 o                         
 -10   2   2         48.45         37.73         3.24 o                         
  -9   2   2        284.52        272.90         4.79 o                         
  -8   2   2        533.84        508.48         7.53 o                         
  -7   2   2          3.41          1.77         1.88 o                         
  -6   2   2       9675.86       9871.77        84.06 o                         
  -5   2   2       1822.09       1792.10        12.85 o                         
  -4   2   2      14764.33      15231.93       118.57 o                         
  -3   2   2       1675.79       1676.92        13.87 o                         
  -2   2   2       4635.26       4531.62        31.36 o                         
  -1   2   2         12.29         14.51         0.85 o                         
   0   2   2       3572.47       3656.25        26.57 o                         
   1   2   2      21575.05      23195.29       294.10 o                         
   2   2   2        209.06        196.04         1.81 o                         
   3   2   2       3849.19       3675.09        39.92 o                         
   4   2   2         62.59         59.08         1.31 o                         
   5   2   2       1369.78       1331.19        12.12 o                         
   6   2   2        637.25        619.18         7.90 o                         
   7   2   2         16.48         14.74         2.77 o                         
   8   2   2       1020.06       1054.13        17.26 o                         
   9   2   2         49.39         43.25         5.17 o                         
 -11   3   2          3.02         -6.28         6.34 o                         
 -10   3   2          0.83         -2.38         3.61 o                         
  -9   3   2          9.71         10.44         3.16 o                         
  -8   3   2          2.10         -2.13         2.81 o                         
  -7   3   2          0.02         -1.45         1.49 o                         
  -6   3   2         48.36         53.33         2.28 o                         
  -5   3   2          0.70         -0.10         1.25 o                         
  -4   3   2          3.30          2.64         0.90 o                         
  -3   3   2          9.58         13.23         1.22 o                         
  -2   3   2          7.75          7.75         0.85 o                         
  -1   3   2          0.26         -0.04         0.80 o                         
   0   3   2          0.08         -0.43         0.69 o                         
   1   3   2         52.17         56.21         1.12 o                         
   2   3   2         17.43         16.05         1.07 o                         
   3   3   2          3.56          2.68         0.95 o                         
   4   3   2          0.30          0.04         0.98 o                         
   5   3   2          0.02         -1.39         1.40 o                         
   6   3   2          6.76          3.17         1.58 o                         
   7   3   2          1.08         -2.36         2.36 o                         
   8   3   2          0.80         -4.04         4.08 o                         
   9   3   2          0.07         -5.97         6.15 o                         
 -11   4   2        519.59        539.32        24.65 o                         
 -10   4   2         12.02          0.12         4.32 o                         
  -9   4   2        281.85        263.12         5.63 o                         
  -8   4   2        373.35        362.86         7.73 o                         
  -7   4   2         37.94         33.92         2.37 o                         
  -6   4   2       5898.91       6035.47        57.57 o                         
  -5   4   2        674.15        678.89         7.74 o                         
  -4   4   2       5773.17       5548.42        46.76 o                         
  -3   4   2        616.70        649.49         5.41 o                         
  -2   4   2       1867.89       1765.99        13.09 o                         
  -1   4   2       1775.56       1721.70        12.87 o                         
   0   4   2        595.14        636.27         5.62 o                         
   1   4   2      14008.52      14828.98       117.07 o                         
   2   4   2       1240.89       1232.63         9.82 o                         
   3   4   2       4209.08       4033.95        45.55 o                         
   4   4   2        201.91        187.18         3.35 o                         
   5   4   2       1484.17       1469.50        13.79 o                         
   6   4   2        216.78        202.90         3.85 o                         
   7   4   2         54.35         46.60         4.55 o                         
   8   4   2        533.29        521.45        10.61 o                         
   9   4   2         26.12         22.72         7.83 o                         
 -10   5   2          2.92         -2.74         5.52 o                         
  -9   5   2          0.19         -4.29         4.31 o                         
  -8   5   2          4.18         -1.62         3.60 o                         
  -7   5   2         17.44         15.86         2.12 o                         
  -6   5   2          0.59         -1.64         1.65 o                         
  -5   5   2          0.28         -1.11         1.44 o                         
  -4   5   2         16.38         16.70         1.98 o                         
  -3   5   2          3.72          1.72         1.06 o                         
  -2   5   2         11.28         12.69         1.00 o                         
  -1   5   2         43.05         49.10         1.51 o                         
   0   5   2          0.94         -0.27         0.85 o                         
   1   5   2         95.98        112.38         1.63 o                         
   2   5   2         25.33         28.35         2.04 o                         
   3   5   2         24.02         25.94         1.94 o                         
   4   5   2         29.22         29.09         2.42 o                         
   5   5   2         45.25         48.35         2.49 o                         
   6   5   2          5.79          3.02         2.94 o                         
   7   5   2          0.15         -4.04         4.04 o                         
   8   5   2          9.53          8.59         5.54 o                         
 -10   6   2         14.78          0.46         7.68 o                         
  -9   6   2        200.30        179.09         6.60 o                         
  -8   6   2         80.46         76.70         4.37 o                         
  -7   6   2         14.50         10.25         3.40 o                         
  -6   6   2       2063.14       2018.69        19.59 o                         
  -5   6   2        155.45        160.49         3.12 o                         
  -4   6   2       4460.38       4647.91        65.77 o                         
  -3   6   2         63.34         60.98         2.42 o                         
  -2   6   2       1418.41       1347.18        12.37 o                         
  -1   6   2       1029.61        973.78         9.59 o                         
   0   6   2         65.36         67.68         1.88 o                         
   1   6   2       4336.71       4490.80        38.61 o                         
   2   6   2       1360.10       1401.74        19.32 o                         
   3   6   2       3288.33       3444.88        42.23 o                         
   4   6   2         18.57         14.09         2.47 o                         
   5   6   2       1227.50       1257.15        15.74 o                         
   6   6   2         99.62         92.41         4.72 o                         
   7   6   2         52.25         41.88         5.33 o                         
   8   6   2        279.37        274.95         9.64 o                         
  -9   7   2          0.31         -7.25         7.31 o                         
  -8   7   2          8.38          1.21         9.89 o                         
  -7   7   2          2.33         -2.93         5.17 o                         
  -6   7   2          1.25         -0.25         3.00 o                         
  -5   7   2          8.32          8.48         2.12 o                         
  -4   7   2         11.32          9.21         1.36 o                         
  -3   7   2         10.41          7.33         1.90 o                         
  -2   7   2          3.29         -0.93         1.86 o                         
  -1   7   2         48.59         45.32         2.49 o                         
   0   7   2         42.44         46.77         1.90 o                         
   1   7   2         12.45          8.39         1.46 o                         
   2   7   2          9.78          6.97         3.49 o                         
   3   7   2          0.69         -1.27         3.24 o                         
   4   7   2         17.88         15.52         3.51 o                         
   5   7   2          6.02          2.87         4.78 o                         
   6   7   2         11.28         11.20         4.23 o                         
   7   7   2          1.88         -5.94         6.63 o                         
  -8   8   2        128.83        115.62         7.90 o                         
  -7   8   2         11.54         -0.99         5.44 o                         
  -6   8   2       1431.82       1491.44        24.74 o                         
  -5   8   2        263.96        253.00         5.74 o                         
  -4   8   2       2165.65       2296.63        39.63 o                         
  -3   8   2        161.17        157.30         5.13 o                         
  -2   8   2        909.05        872.52        12.88 o                         
  -1   8   2        119.33        100.41         3.10 o                         
   0   8   2        200.62        173.43         4.91 o                         
   1   8   2       1472.45       1509.52        20.44 o                         
   2   8   2         98.68         85.54         5.99 o                         
   3   8   2        782.55        820.12        14.84 o                         
   4   8   2          0.89         -2.66         3.83 o                         
   5   8   2        185.15        169.25         6.35 o                         
   6   8   2        116.44        103.98         6.52 o                         
   7   8   2          7.76        -13.60        13.60 o                         
  -7   9   2          0.83         -7.24         7.35 o                         
  -6   9   2         10.50          2.07        11.31 o                         
  -5   9   2          0.05         -5.95         6.23 o                         
  -4   9   2          1.07         -1.92         4.42 o                         
  -3   9   2          0.17         -4.39         4.89 o                         
  -2   9   2          2.98         -0.11         3.21 o                         
  -1   9   2          5.64          2.93         3.13 o                         
   0   9   2         17.45         16.04         3.44 o                         
   1   9   2          2.36         -4.97         5.00 o                         
   2   9   2          0.05         -4.60         5.01 o                         
   3   9   2          3.63         -5.68         6.38 o                         
   4   9   2         18.88          8.39         5.46 o                         
   5   9   2          0.07         -7.17         7.33 o                         
   6   9   2          2.07        -17.07        22.24 o                         
  -6  10   2        453.41        454.50        13.37 o                         
  -5  10   2         21.60          7.85         6.26 o                         
  -4  10   2        443.56        477.23        12.51 o                         
  -3  10   2          8.95          2.90         4.84 o                         
  -2  10   2         60.33         53.04         5.25 o                         
  -1  10   2        195.50        177.53         5.93 o                         
   0  10   2          3.77         -6.68         6.74 o                         
   1  10   2       1196.84       1300.32        49.73 o                         
   2  10   2        142.20        123.78         8.58 o                         
   3  10   2        582.32        605.84        21.80 o                         
   4  10   2         44.07         37.27         7.06 o                         
  -4  11   2          2.42         -7.38         7.38 o                         
  -3  11   2          2.28         -7.84         7.84 o                         
  -2  11   2          6.69         -5.29         9.28 o                         
  -1  11   2         15.31          0.29         7.45 o                         
   0  11   2          0.12         -8.34         8.34 o                         
   1  11   2          4.59         -7.86         9.78 o                         
   2  11   2          0.05         -7.38         7.38 o                         
 -12   1   3          6.79         -8.90         8.90 o                         
 -11   1   3        222.25        222.80         5.88 o                         
 -10   1   3        577.33        595.17         9.49 o                         
  -9   1   3         40.84         34.34         3.01 o                         
  -8   1   3       2320.82       2263.21        21.11 o                         
  -7   1   3        546.15        540.90         5.56 o                         
  -6   1   3       8858.97       8831.03        60.89 o                         
  -5   1   3        631.25        686.02         5.16 o                         
  -4   1   3       3862.91       3899.15        28.96 o                         
  -3   1   3       4367.48       4331.81        30.15 o                         
  -2   1   3       3348.75       3440.07        24.35 o                         
  -1   1   3      11770.20      11903.13       109.50 o                         
   0   1   3        520.74        482.89         3.50 o                         
   1   1   3      19023.20      20509.06       154.40 o                         
   2   1   3        132.48        142.22         2.18 o                         
   3   1   3       1311.45       1214.64        10.21 o                         
   4   1   3       1184.98       1167.84        12.04 o                         
   5   1   3          6.30          4.33         1.41 o                         
   6   1   3       1817.19       1826.86        20.56 o                         
   7   1   3         24.24         19.43         4.38 o                         
   8   1   3        870.36        893.46        17.87 o                         
   9   1   3         19.53          2.37         5.92 o                         
 -11   2   3          1.09         -4.34         4.40 o                         
 -10   2   3          1.84         -3.24         3.25 o                         
  -9   2   3          5.82          4.74         3.25 o                         
  -8   2   3         10.44         10.38         2.25 o                         
  -7   2   3          5.77          6.04         1.89 o                         
  -6   2   3         19.45         20.99         1.81 o                         
  -5   2   3          0.89         -0.89         1.00 o                         
  -4   2   3          4.04          4.66         0.95 o                         
  -3   2   3         36.18         34.11         1.01 o                         
  -2   2   3         72.03         87.83         1.29 o                         
  -1   2   3         52.94         50.99         1.01 o                         
   0   2   3         84.94         74.19         1.06 o                         
   1   2   3          1.49          0.31         0.74 o                         
   2   2   3         47.61         51.61         1.12 o                         
   3   2   3        105.91        111.53         1.75 o                         
   4   2   3         74.20         79.17         1.61 o                         
   5   2   3          0.06         -1.40         1.41 o                         
   6   2   3         19.33         15.43         3.51 o                         
   7   2   3         17.68         12.88         2.99 o                         
   8   2   3          2.49         -2.31         4.83 o                         
   9   2   3          0.26         -9.13         9.79 o                         
 -11   3   3         74.14         62.56         5.34 o                         
 -10   3   3       1117.07       1125.61        17.75 o                         
  -9   3   3         17.36         12.33         2.98 o                         
  -8   3   3       3650.53       3716.61        36.18 o                         
  -7   3   3        985.44        978.11        10.81 o                         
  -6   3   3       6122.63       6235.52        53.16 o                         
  -5   3   3        675.33        693.54         7.09 o                         
  -4   3   3       2124.36       2083.09        16.58 o                         
  -3   3   3       2715.27       2613.64        20.65 o                         
  -2   3   3         27.36         41.40         1.15 o                         
  -1   3   3      12778.84      13090.45       112.46 o                         
   0   3   3         17.60         14.36         0.80 o                         
   1   3   3      11769.50      12150.09       135.33 o                         
   2   3   3        374.99        394.69         4.92 o                         
   3   3   3        613.77        575.19         6.06 o                         
   4   3   3        557.68        549.70         5.24 o                         
   5   3   3         25.05         20.79         1.45 o                         
   6   3   3       1210.60       1199.84        18.68 o                         
   7   3   3          1.17         -2.67         3.13 o                         
   8   3   3        572.33        609.79        12.47 o                         
   9   3   3          0.02         -7.13         7.13 o                         
 -11   4   3          0.15         -6.08         6.10 o                         
 -10   4   3          0.06         -4.16         4.17 o                         
  -9   4   3         18.42         13.40         3.92 o                         
  -8   4   3          0.13         -2.55         2.74 o                         
  -7   4   3          2.54         -1.65         2.28 o                         
  -6   4   3          0.98         -0.77         1.88 o                         
  -5   4   3          0.02         -1.84         1.85 o                         
  -4   4   3         16.72         20.46         1.76 o                         
  -3   4   3          0.23         -1.82         2.00 o                         
  -2   4   3          2.22         -1.03         1.17 o                         
  -1   4   3        120.12        133.99         2.14 o                         
   0   4   3        209.11        232.92         4.02 o                         
   1   4   3          0.71         -0.86         1.67 o                         
   2   4   3         86.77        102.90         2.31 o                         
   3   4   3        134.60        150.69         4.11 o                         
   4   4   3          0.10         -1.61         1.64 o                         
   5   4   3          2.93          0.14         1.47 o                         
   6   4   3          7.52          6.84         2.53 o                         
   7   4   3          6.61          2.51         4.06 o                         
   8   4   3          1.36         -4.40         7.77 o                         
 -11   5   3        186.08        169.72         7.18 o                         
 -10   5   3        346.57        338.97         7.81 o                         
  -9   5   3          1.33         -4.77         4.84 o                         
  -8   5   3        891.11        884.79        15.16 o                         
  -7   5   3        142.66        144.01         3.70 o                         
  -6   5   3       2950.47       2927.84        57.90 o                         
  -5   5   3        118.83        107.12         3.06 o                         
  -4   5   3        978.01        921.94        15.81 o                         
  -3   5   3       3504.39       3479.21        36.93 o                         
  -2   5   3        572.32        552.28         5.20 o                         
  -1   5   3       4499.90       4426.51        39.41 o                         
   0   5   3       1183.53       1176.09        21.56 o                         
   1   5   3       7411.85       7932.78        83.01 o                         
   2   5   3          0.19         -2.03         2.38 o                         
   3   5   3        828.04        816.53         9.82 o                         
   4   5   3        521.68        511.56         6.37 o                         
   5   5   3          1.68          0.09         3.09 o                         
   6   5   3        891.61        901.31        13.93 o                         
   7   5   3         35.76         24.13         6.56 o                         
   8   5   3        508.96        572.01        24.06 o                         
 -10   6   3          0.88         -6.68         6.70 o                         
  -9   6   3         15.76          4.58         4.83 o                         
  -8   6   3          5.20         -3.82         3.88 o                         
  -7   6   3          0.10         -3.65         3.67 o                         
  -6   6   3          1.65         -1.44         1.79 o                         
  -5   6   3          4.79          1.02         1.55 o                         
  -4   6   3          0.12         -1.39         1.43 o                         
  -3   6   3         26.70         30.59         1.57 o                         
  -2   6   3          6.74          4.30         1.66 o                         
  -1   6   3          0.03         -1.26         1.32 o                         
   0   6   3         20.62         21.03         1.59 o                         
   1   6   3          2.91          2.21         1.22 o                         
   2   6   3          0.69         -2.31         2.50 o                         
   3   6   3         43.11         40.73         3.42 o                         
   4   6   3         15.90         15.39         2.69 o                         
   5   6   3          0.39         -3.54         3.55 o                         
   6   6   3          6.59          1.29         4.87 o                         
   7   6   3          0.51         -6.21         6.21 o                         
  -9   7   3         44.25         34.22         7.36 o                         
  -8   7   3        630.99        641.54        15.93 o                         
  -7   7   3        277.87        270.77         6.50 o                         
  -6   7   3       2451.68       2569.38        30.38 o                         
  -5   7   3          3.42          2.70         3.40 o                         
  -4   7   3       1021.64        937.66        10.47 o                         
  -3   7   3        971.99        950.79        10.14 o                         
  -2   7   3         64.99         70.73         3.01 o                         
  -1   7   3       1362.36       1384.69        15.56 o                         
   0   7   3        436.53        413.00         6.50 o                         
   1   7   3       3099.81       3313.20        34.50 o                         
   2   7   3          6.89          5.93         2.65 o                         
   3   7   3        388.71        383.21         8.00 o                         
   4   7   3        229.70        214.96         5.16 o                         
   5   7   3          4.27         -3.89         4.15 o                         
   6   7   3        448.73        476.99        19.45 o                         
   7   7   3          5.99         -9.36         9.36 o                         
  -9   8   3          2.95         -8.06         8.06 o                         
  -8   8   3          0.84         -4.43         7.28 o                         
  -7   8   3          3.87         -3.38         5.54 o                         
  -6   8   3          1.24         -2.80         3.83 o                         
  -5   8   3          5.51          0.17         3.63 o                         
  -4   8   3          9.44          9.07         3.09 o                         
  -3   8   3         16.29         14.62         2.68 o                         
  -2   8   3         61.45         64.45         3.94 o                         
  -1   8   3          4.76          0.06         3.10 o                         
   0   8   3          2.31         -1.79         2.47 o                         
   1   8   3         14.97          9.72         3.68 o                         
   2   8   3         15.43         12.53         3.50 o                         
   3   8   3          4.75         -2.66         3.74 o                         
   4   8   3          7.30          2.17         4.14 o                         
   5   8   3          0.34         -5.62         5.66 o                         
   6   8   3          6.25          5.33         6.91 o                         
  -7   9   3         60.22         51.09         7.66 o                         
  -6   9   3        749.33        762.05        23.10 o                         
  -5   9   3         18.19         12.37         5.46 o                         
  -4   9   3        109.65         90.81         5.21 o                         
  -3   9   3        425.05        405.02        11.33 o                         
  -2   9   3          1.12         -3.76         5.65 o                         
  -1   9   3       1127.71       1215.42        23.88 o                         
   0   9   3         80.66         69.25         4.83 o                         
   1   9   3       1378.45       1436.67        38.71 o                         
   2   9   3         14.22         13.72         4.04 o                         
   3   9   3         74.07         59.73         5.49 o                         
   4   9   3         57.37         39.89         7.61 o                         
   5   9   3          6.78         -6.43         6.43 o                         
  -6  10   3          0.21         -8.09         8.09 o                         
  -5  10   3          0.21         -3.74         6.30 o                         
  -4  10   3          4.72         -2.27         5.93 o                         
  -3  10   3          0.85         -4.96         5.79 o                         
  -2  10   3          2.52         -4.79         5.26 o                         
  -1  10   3          0.13         -5.88         5.93 o                         
   0  10   3         10.93          3.61         5.74 o                         
   1  10   3          0.06         -6.10         6.20 o                         
   2  10   3          3.14         -5.04         5.19 o                         
   3  10   3         12.89          7.63         5.82 o                         
  -4  11   3         31.61         12.24         7.98 o                         
  -3  11   3        166.84        176.49        18.34 o                         
  -2  11   3          8.63         -0.03         8.69 o                         
  -1  11   3        350.71        353.05        13.52 o                         
   0  11   3         35.23         32.66         7.38 o                         
   1  11   3        492.12        526.87        14.32 o                         
 -12   0   4        170.10        169.94         9.87 o                         
 -11   0   4        111.28        102.66         6.85 o                         
 -10   0   4       2260.90       2311.65        34.78 o                         
  -9   0   4         74.28         83.14         3.98 o                         
  -8   0   4       2892.28       2934.80        37.55 o                         
  -7   0   4         17.48         23.99         2.93 o                         
  -6   0   4       3318.41       3338.87        33.13 o                         
  -5   0   4       4360.69       4361.87        41.85 o                         
  -4   0   4        509.98        522.31         6.08 o                         
  -3   0   4       7303.83       7098.34        69.48 o                         
  -2   0   4        791.65        792.94         8.60 o                         
  -1   0   4       4197.49       3931.44        38.72 o                         
   0   0   4        248.59        234.94         2.85 o                         
   1   0   4       1874.81       1776.90        17.31 o                         
   2   0   4       6818.10       7390.07        68.86 o                         
   3   0   4        455.19        429.89         7.14 o                         
   4   0   4       3626.24       3643.29        48.60 o                         
   5   0   4        352.75        346.47         7.14 o                         
   6   0   4       1681.99       1798.48        29.53 o                         
   7   0   4          8.04          4.99         5.43 o                         
   8   0   4        202.22        211.74         8.87 o                         
 -12   1   4          0.37         -6.17         6.24 o                         
 -11   1   4          2.11         -3.42         4.77 o                         
 -10   1   4          3.72         -0.08         2.92 o                         
  -9   1   4          0.18         -1.86         2.07 o                         
  -8   1   4          1.69         -1.50         2.23 o                         
  -7   1   4          4.51          0.85         1.88 o                         
  -6   1   4          0.69         -1.70         1.75 o                         
  -5   1   4          8.27          4.58         1.51 o                         
  -4   1   4          4.74          2.49         1.31 o                         
  -3   1   4        104.58        127.36         1.58 o                         
  -2   1   4        109.05        105.16         1.31 o                         
  -1   1   4         96.35        100.67         2.14 o                         
   0   1   4        127.98        136.51         1.70 o                         
   1   1   4        158.05        160.00         2.04 o                         
   2   1   4        215.67        227.75         2.31 o                         
   3   1   4          0.66         -0.97         0.97 o                         
   4   1   4         10.39         10.24         1.31 o                         
   5   1   4         50.45         54.08         2.69 o                         
   6   1   4          6.54          1.80         2.72 o                         
   7   1   4          0.05         -4.02         4.30 o                         
   8   1   4          2.89         -5.05         5.21 o                         
 -12   2   4        249.42        241.08         9.25 o                         
 -11   2   4         27.89         17.46         4.39 o                         
 -10   2   4       2472.53       2539.54        29.28 o                         
  -9   2   4         23.86         21.15         2.71 o                         
  -8   2   4       1554.81       1557.28        18.68 o                         
  -7   2   4         15.41         13.61         1.47 o                         
  -6   2   4        634.05        603.29         7.49 o                         
  -5   2   4       5738.00       5762.37        44.58 o                         
  -4   2   4        709.62        681.04         7.64 o                         
  -3   2   4      19384.89      19598.54       132.11 o                         
  -2   2   4       1193.60       1245.79         9.05 o                         
  -1   2   4      10682.08      10834.26       103.41 o                         
   0   2   4        860.86        838.31         7.30 o                         
   1   2   4       2955.42       2959.76        21.57 o                         
   2   2   4       1799.83       1756.70        14.17 o                         
   3   2   4          2.40         -0.07         1.82 o                         
   4   2   4       1734.30       1706.42        19.51 o                         
   5   2   4         14.44         13.01         2.20 o                         
   6   2   4        899.46        927.50        13.02 o                         
   7   2   4         28.75         19.43         3.75 o                         
   8   2   4         87.94         83.88         9.18 o                         
 -11   3   4          0.38         -5.31         5.33 o                         
 -10   3   4          0.24         -4.07         4.20 o                         
  -9   3   4          1.75         -3.04         3.61 o                         
  -8   3   4          4.83          2.62         2.79 o                         
  -7   3   4          1.29          0.52         2.33 o                         
  -6   3   4         12.00         14.41         1.75 o                         
  -5   3   4         17.11         15.83         1.77 o                         
  -4   3   4         24.80         26.18         1.74 o                         
  -3   3   4          0.02         -1.00         1.01 o                         
  -2   3   4          1.99         -0.99         1.03 o                         
  -1   3   4          2.59          0.52         1.13 o                         
   0   3   4          0.04         -0.40         0.85 o                         
   1   3   4          1.88          0.15         1.03 o                         
   2   3   4          8.27          8.59         1.49 o                         
   3   3   4          4.23          2.06         1.18 o                         
   4   3   4          1.28         -1.25         1.28 o                         
   5   3   4          4.09          0.38         2.56 o                         
   6   3   4          1.36         -1.83         4.71 o                         
   7   3   4          3.25         -4.24         6.43 o                         
   8   3   4          0.01         -6.27         6.41 o                         
 -11   4   4          7.01         -5.66         5.68 o                         
 -10   4   4       1770.98       1842.66        25.09 o                         
  -9   4   4         34.77         32.26         3.88 o                         
  -8   4   4       1118.80       1129.27        15.75 o                         
  -7   4   4         59.30         57.71         3.07 o                         
  -6   4   4        495.20        475.21         7.74 o                         
  -5   4   4       3159.06       3070.69        26.75 o                         
  -4   4   4         87.43         80.48         2.23 o                         
  -3   4   4       9589.46       9821.15        72.19 o                         
  -2   4   4        594.83        580.44         6.30 o                         
  -1   4   4       4599.02       4477.28        39.78 o                         
   0   4   4          8.35          7.01         1.15 o                         
   1   4   4       1534.61       1540.38        12.17 o                         
   2   4   4       1855.30       1899.29        37.75 o                         
   3   4   4        193.58        175.12         2.58 o                         
   4   4   4       1547.06       1543.78        16.54 o                         
   5   4   4         66.62         67.81         3.26 o                         
   6   4   4        910.51        968.91        17.12 o                         
   7   4   4          5.35         -5.10         7.23 o                         
   8   4   4        140.52        139.30        15.46 o                         
 -11   5   4          5.70         -6.79         6.85 o                         
 -10   5   4          3.39         -3.50         4.91 o                         
  -9   5   4          5.76         -0.47         3.93 o                         
  -8   5   4          0.28         -1.39         4.17 o                         
  -7   5   4          1.64         -3.22         3.33 o                         
  -6   5   4          0.48         -1.95         2.45 o                         
  -5   5   4          6.82          4.90         2.33 o                         
  -4   5   4          0.16         -1.57         1.60 o                         
  -3   5   4          5.68          1.76         1.86 o                         
  -2   5   4         50.79         52.88         1.74 o                         
  -1   5   4          2.92         -1.02         1.39 o                         
   0   5   4          1.89          0.48         1.46 o                         
   1   5   4        156.92        181.48         3.83 o                         
   2   5   4         13.75         11.02         1.86 o                         
   3   5   4          0.40         -1.92         1.94 o                         
   4   5   4         19.93         22.78         2.61 o                         
   5   5   4         20.37         24.72         4.50 o                         
   6   5   4          3.48         -4.88         6.00 o                         
   7   5   4          3.74         -0.69        10.52 o                         
 -10   6   4        756.75        799.18        18.24 o                         
  -9   6   4         72.69         67.88         5.61 o                         
  -8   6   4        931.91        930.65        17.28 o                         
  -7   6   4         16.38         14.29         3.58 o                         
  -6   6   4        903.20        914.21        15.07 o                         
  -5   6   4       1681.15       1693.60        23.70 o                         
  -4   6   4        109.18        129.99         2.68 o                         
  -3   6   4       2537.95       2553.51        29.29 o                         
  -2   6   4        758.86        747.02         7.57 o                         
  -1   6   4       1647.37       1630.61        18.47 o                         
   0   6   4        146.15        148.02         3.10 o                         
   1   6   4       1225.18       1199.04        14.70 o                         
   2   6   4       1475.04       1485.61        18.59 o                         
   3   6   4        200.57        204.35         4.56 o                         
   4   6   4        988.34       1030.21        17.65 o                         
   5   6   4         66.31         53.37         4.62 o                         
   6   6   4        554.77        588.46        14.21 o                         
   7   6   4          0.02         -8.71         8.71 o                         
  -9   7   4          0.12         -6.06         6.06 o                         
  -8   7   4          2.45         -4.25         4.42 o                         
  -7   7   4          6.71          3.43         3.80 o                         
  -6   7   4          1.41         -3.07         3.07 o                         
  -5   7   4         19.22         21.42         2.16 o                         
  -4   7   4          7.53          4.57         1.77 o                         
  -3   7   4         18.08         13.30         2.08 o                         
  -2   7   4          9.59          7.67         1.88 o                         
  -1   7   4          0.11         -1.19         1.48 o                         
   0   7   4         55.19         56.06         3.10 o                         
   1   7   4          0.35         -2.05         2.45 o                         
   2   7   4         11.70         14.16         2.90 o                         
   3   7   4          0.97         -3.52         3.59 o                         
   4   7   4          0.30         -4.25         4.30 o                         
   5   7   4          1.48         -5.63         5.92 o                         
   6   7   4          0.14         -8.10         8.14 o                         
  -9   8   4         16.67         16.00         8.59 o                         
  -8   8   4        318.71        294.05         9.65 o                         
  -7   8   4          3.74         -3.74         4.42 o                         
  -6   8   4        117.04        101.56         4.76 o                         
  -5   8   4        913.84        898.56        24.63 o                         
  -4   8   4        109.37        114.79         4.80 o                         
  -3   8   4       2380.26       2554.96        34.29 o                         
  -2   8   4        418.26        400.90        13.68 o                         
  -1   8   4       1348.02       1423.08        18.86 o                         
   0   8   4         24.19         22.48         3.94 o                         
   1   8   4        707.25        674.16        12.47 o                         
   2   8   4        201.76        179.52         6.44 o                         
   3   8   4          4.05         -1.35         4.38 o                         
   4   8   4        338.52        354.08         9.30 o                         
   5   8   4          0.59         -4.62         7.17 o                         
  -8   9   4          0.64         -7.66         7.66 o                         
  -7   9   4          5.10         -6.98         9.11 o                         
  -6   9   4         10.24          2.56         5.64 o                         
  -5   9   4          4.37         -5.57         6.36 o                         
  -4   9   4         12.45          8.64         4.22 o                         
  -3   9   4          0.99         -4.21         4.39 o                         
  -2   9   4          2.60         -4.15         4.81 o                         
  -1   9   4          3.21         -4.87         5.64 o                         
   0   9   4         33.07         33.53         5.57 o                         
   1   9   4          0.38         -4.70         4.75 o                         
   2   9   4          0.25         -4.78         4.80 o                         
   3   9   4          3.77         -6.51         7.49 o                         
   4   9   4          0.99         -5.75         5.75 o                         
  -6  10   4         48.68         22.97         8.70 o                         
  -5  10   4        159.42        148.64         9.50 o                         
  -4  10   4          2.30         -3.26         5.50 o                         
  -3  10   4        762.01        802.36        16.38 o                         
  -2  10   4          7.40         -4.53         6.92 o                         
  -1  10   4        294.94        300.55        23.90 o                         
   0  10   4          5.59         -2.43         5.80 o                         
   1  10   4         64.69         40.92         6.81 o                         
   2  10   4        190.04        175.66         8.06 o                         
  -3  11   4          0.04         -9.14         9.14 o                         
  -2  11   4          2.03         -8.54         8.54 o                         
  -1  11   4          2.28         -5.11         5.87 o                         
 -12   1   5        696.96        688.01        14.70 o                         
 -11   1   5         57.32         59.37         4.62 o                         
 -10   1   5       1700.47       1743.35        22.99 o                         
  -9   1   5        247.59        232.42         5.22 o                         
  -8   1   5        204.16        211.34         3.82 o                         
  -7   1   5       2044.76       2060.07        21.56 o                         
  -6   1   5        304.86        304.34         6.65 o                         
  -5   1   5       8804.84       8519.05        59.92 o                         
  -4   1   5        606.98        595.59         5.07 o                         
  -3   1   5       6825.78       6728.18        51.16 o                         
  -2   1   5        165.15        157.74         1.92 o                         
  -1   1   5         50.14         39.43         1.02 o                         
   0   1   5       3772.82       3833.28        49.10 o                         
   1   1   5         41.96         45.55         1.86 o                         
   2   1   5       6485.53       6804.45        55.67 o                         
   3   1   5        436.95        455.56         7.81 o                         
   4   1   5       1039.10       1035.22        11.84 o                         
   5   1   5         23.15         19.53         4.19 o                         
   6   1   5        128.13        124.87         4.31 o                         
   7   1   5        196.65        185.34         6.08 o                         
 -12   2   5          2.02         -6.39         6.65 o                         
 -11   2   5          0.78         -4.60         4.61 o                         
 -10   2   5          0.05         -2.57         3.74 o                         
  -9   2   5          1.66          0.07         2.32 o                         
  -8   2   5          1.52         -2.82         2.84 o                         
  -7   2   5          1.81          0.85         2.20 o                         
  -6   2   5          4.66          3.10         2.04 o                         
  -5   2   5         27.60         26.40         1.93 o                         
  -4   2   5         41.82         38.82         2.10 o                         
  -3   2   5         95.39        101.85         1.64 o                         
  -2   2   5         30.66         28.83         1.20 o                         
  -1   2   5         74.08         73.57         1.33 o                         
   0   2   5        290.87        311.75         2.91 o                         
   1   2   5         42.59         49.32         2.15 o                         
   2   2   5          6.31          4.96         1.47 o                         
   3   2   5        102.15        107.97         4.05 o                         
   4   2   5         49.50         55.39         2.58 o                         
   5   2   5          0.03         -2.58         3.67 o                         
   6   2   5          7.56          2.34         5.86 o                         
   7   2   5          6.41          3.98         7.85 o                         
 -12   3   5        530.27        544.27        11.42 o                         
 -11   3   5          0.89         -6.18         6.18 o                         
 -10   3   5        766.28        767.26        15.90 o                         
  -9   3   5        239.51        230.43        12.20 o                         
  -8   3   5         47.02         43.46         2.73 o                         
  -7   3   5       2070.90       2066.53        21.88 o                         
  -6   3   5        511.97        517.43         6.96 o                         
  -5   3   5      12132.16      12544.17       160.70 o                         
  -4   3   5        416.49        413.51         4.86 o                         
  -3   3   5       8784.09       8994.28        64.03 o                         
  -2   3   5          3.18          2.85         1.27 o                         
  -1   3   5         70.59         57.13         1.48 o                         
   0   3   5       1253.22       1209.23         9.73 o                         
   1   3   5          1.74          1.70         1.29 o                         
   2   3   5       4325.10       4523.27        39.91 o                         
   3   3   5        234.58        254.62         3.56 o                         
   4   3   5       1011.53       1011.18        12.74 o                         
   5   3   5         25.05         15.08         4.69 o                         
   6   3   5        164.95        166.20         6.23 o                         
   7   3   5        142.77        136.62         7.37 o                         
 -11   4   5          0.06         -5.96         6.00 o                         
 -10   4   5          1.18         -5.04         5.06 o                         
  -9   4   5          2.59         -3.93         4.55 o                         
  -8   4   5         18.55         19.09         3.19 o                         
  -7   4   5          7.00          0.11         3.29 o                         
  -6   4   5          0.88         -1.85         2.58 o                         
  -5   4   5         13.87          9.06         2.35 o                         
  -4   4   5         11.55          8.50         2.04 o                         
  -3   4   5         15.39         12.69         1.62 o                         
  -2   4   5          0.55         -1.47         1.53 o                         
  -1   4   5        102.62        117.64         1.94 o                         
   0   4   5         29.22         26.44         1.38 o                         
   1   4   5          0.81         -1.23         1.38 o                         
   2   4   5         11.17         12.54         1.32 o                         
   3   4   5          6.56          5.03         1.76 o                         
   4   4   5          0.51         -1.76         3.25 o                         
   5   4   5         10.03          7.87         5.59 o                         
   6   4   5          0.04         -6.31         6.52 o                         
   7   4   5          0.78         -8.04         8.04 o                         
 -11   5   5        109.34        110.37         8.09 o                         
 -10   5   5        972.26        971.64        22.49 o                         
  -9   5   5         93.03         83.25         5.38 o                         
  -8   5   5        215.31        205.68         7.09 o                         
  -7   5   5        702.67        730.60        14.56 o                         
  -6   5   5         33.58         39.44         3.67 o                         
  -5   5   5       3317.57       3397.94        34.12 o                         
  -4   5   5        228.77        223.94         3.51 o                         
  -3   5   5       2285.23       2262.24        21.07 o                         
  -2   5   5        402.35        384.45         4.32 o                         
  -1   5   5        146.99        134.77         5.29 o                         
   0   5   5       1936.05       2002.38        33.13 o                         
   1   5   5         63.20         60.12         1.99 o                         
   2   5   5       2503.54       2531.38        25.82 o                         
   3   5   5        206.45        199.52         4.06 o                         
   4   5   5        684.17        735.81        12.33 o                         
   5   5   5         26.47         17.76         7.66 o                         
   6   5   5         81.02         82.52         8.74 o                         
 -10   6   5          0.03         -5.74         5.75 o                         
  -9   6   5          0.73         -5.06         5.58 o                         
  -8   6   5          4.62          0.77         4.39 o                         
  -7   6   5          3.59         -1.04         3.50 o                         
  -6   6   5          2.20          6.31         5.85 o                         
  -5   6   5          0.30         -2.50         2.51 o                         
  -4   6   5          1.34         -1.23         2.05 o                         
  -3   6   5          1.59         -0.14         2.04 o                         
  -2   6   5          4.63          0.79         1.85 o                         
  -1   6   5         36.05         32.02         2.06 o                         
   0   6   5          0.41         -1.78         1.88 o                         
   1   6   5          3.30         -0.21         2.77 o                         
   2   6   5          7.81          5.06         2.79 o                         
   3   6   5          4.95         -2.44         3.38 o                         
   4   6   5          0.95         -5.90         5.92 o                         
   5   6   5          4.94         -1.77         6.66 o                         
   6   6   5          1.62         -8.37         8.37 o                         
 -10   7   5        321.72        340.67        11.62 o                         
  -9   7   5        225.59        203.00         7.42 o                         
  -8   7   5         32.28         29.66         5.10 o                         
  -7   7   5        775.95        776.75        18.07 o                         
  -6   7   5        152.16        161.72         4.49 o                         
  -5   7   5       2344.67       2467.51        38.01 o                         
  -4   7   5        519.77        502.98         7.96 o                         
  -3   7   5       1530.17       1552.25        18.42 o                         
  -2   7   5         33.72         29.75         2.80 o                         
  -1   7   5        290.74        260.90         5.27 o                         
   0   7   5        637.31        621.00         9.04 o                         
   1   7   5          2.31         -0.12         3.09 o                         
   2   7   5       1169.27       1211.13        35.89 o                         
   3   7   5         52.25         36.89         3.82 o                         
   4   7   5        314.63        354.30        10.54 o                         
   5   7   5          5.88         -4.11         8.45 o                         
  -9   8   5          2.04        -11.04        11.04 o                         
  -8   8   5         13.83         -0.78         5.80 o                         
  -7   8   5          0.55         -5.74         6.01 o                         
  -6   8   5          0.74         -4.76         4.76 o                         
  -5   8   5          3.42         -2.85         3.82 o                         
  -4   8   5          1.92         -3.17         3.22 o                         
  -3   8   5          6.15          3.86         3.76 o                         
  -2   8   5         40.98         45.23         3.71 o                         
  -1   8   5          0.04         -1.99         3.52 o                         
   0   8   5         25.49         33.94         4.44 o                         
   1   8   5          0.32          0.80         4.74 o                         
   2   8   5          0.04         -4.22         4.24 o                         
   3   8   5          8.23          1.27         4.75 o                         
   4   8   5          2.88         -5.74         7.00 o                         
  -7   9   5        157.03        148.48         8.76 o                         
  -6   9   5         23.34         17.35         5.91 o                         
  -5   9   5       1227.48       1400.94        22.24 o                         
  -4   9   5         33.05         14.44         5.10 o                         
  -3   9   5        649.11        653.58        11.55 o                         
  -2   9   5         21.62          5.92         4.77 o                         
  -1   9   5         17.57          5.95         6.11 o                         
   0   9   5        208.41        208.16         6.59 o                         
   1   9   5         12.05          0.59         5.88 o                         
   2   9   5        646.09        689.04        20.40 o                         
   3   9   5         27.85         16.99         6.53 o                         
  -6  10   5          0.08        -10.16        10.16 o                         
  -5  10   5          1.69         -6.86         6.89 o                         
  -4  10   5          0.18         -6.84         6.84 o                         
  -3  10   5          0.18         -6.04         6.10 o                         
  -2  10   5          2.59         -4.88         5.77 o                         
  -1  10   5          2.47         -5.87         6.43 o                         
   0  10   5          0.04         -5.20         6.37 o                         
   1  10   5          0.07         -5.93         5.93 o                         
 -12   0   6        439.96        434.10        14.01 o                         
 -11   0   6         91.00         76.54         7.10 o                         
 -10   0   6         81.96         77.83         4.87 o                         
  -9   0   6       3182.93       3239.50        47.30 o                         
  -8   0   6        240.46        234.88         5.31 o                         
  -7   0   6       3367.12       3288.78        43.93 o                         
  -6   0   6       1137.58       1163.88        16.30 o                         
  -5   0   6       4778.87       4746.97        58.07 o                         
  -4   0   6        249.73        241.68         3.92 o                         
  -3   0   6        696.52        703.83         9.12 o                         
  -2   0   6       4424.58       4454.78        43.91 o                         
  -1   0   6          3.42          1.58         1.73 o                         
   0   0   6       4111.18       4110.77        44.43 o                         
   1   0   6         16.54         11.38         2.40 o                         
   2   0   6       1286.23       1259.37        17.35 o                         
   3   0   6        211.23        189.46         5.04 o                         
   4   0   6          1.14         -1.85         4.08 o                         
   5   0   6        551.34        529.46        12.35 o                         
   6   0   6         20.68         12.82         6.68 o                         
   7   0   6        439.65        451.73        12.62 o                         
 -12   1   6          0.08         -5.96         6.08 o                         
 -11   1   6          0.03         -4.87         4.92 o                         
 -10   1   6          0.04         -4.33         4.33 o                         
  -9   1   6          0.60         -2.63         2.75 o                         
  -8   1   6          0.04         -2.17         2.18 o                         
  -7   1   6          1.72         -2.24         2.51 o                         
  -6   1   6         25.18         22.83         1.94 o                         
  -5   1   6         18.60         17.57         1.54 o                         
  -4   1   6          1.20         -0.59         1.19 o                         
  -3   1   6         71.57         79.06         2.01 o                         
  -2   1   6        101.80        103.33         1.86 o                         
  -1   1   6        104.85        116.04         2.29 o                         
   0   1   6          5.08          4.24         1.07 o                         
   1   1   6         34.81         31.58         2.52 o                         
   2   1   6        111.17        125.91         2.63 o                         
   3   1   6          1.61         -0.83         2.41 o                         
   4   1   6          0.66         -3.29         3.33 o                         
   5   1   6         16.64         17.59         4.59 o                         
   6   1   6          0.58         -4.23         5.16 o                         
   7   1   6          1.06         -5.12         5.12 o                         
 -12   2   6        291.12        289.54        11.57 o                         
 -11   2   6         61.17         52.54         4.79 o                         
 -10   2   6          3.63         -4.00         5.31 o                         
  -9   2   6       2347.86       2324.67        33.88 o                         
  -8   2   6        185.03        188.30         5.37 o                         
  -7   2   6       3431.13       3443.77        38.27 o                         
  -6   2   6        175.50        172.54         3.29 o                         
  -5   2   6       4288.84       4257.14        64.36 o                         
  -4   2   6        798.41        773.69         7.63 o                         
  -3   2   6          1.30         -0.40         1.66 o                         
  -2   2   6       4322.95       4381.88        32.64 o                         
  -1   2   6        786.11        770.77         6.84 o                         
   0   2   6       5473.18       5594.12        58.00 o                         
   1   2   6        280.02        267.99         4.19 o                         
   2   2   6       2575.86       2591.88        24.32 o                         
   3   2   6         14.80          8.54         2.34 o                         
   4   2   6        115.58        118.46         4.04 o                         
   5   2   6        226.51        231.46         8.81 o                         
   6   2   6          5.15         -4.96         5.16 o                         
 -12   3   6          0.06         -6.53         6.53 o                         
 -11   3   6          0.81         -0.81         5.33 o                         
 -10   3   6          0.37         -4.75         4.76 o                         
  -9   3   6          0.00         -2.90         4.15 o                         
  -8   3   6          0.00         -2.82         3.46 o                         
  -7   3   6          3.50         -0.87         2.83 o                         
  -6   3   6          0.09         -2.07         2.51 o                         
  -5   3   6         10.73          9.72         2.60 o                         
  -4   3   6         23.51         25.04         2.17 o                         
  -3   3   6          1.56          0.42         1.48 o                         
  -2   3   6         15.51         13.60         1.55 o                         
  -1   3   6          0.14         -1.32         1.37 o                         
   0   3   6          5.62          4.53         1.50 o                         
   1   3   6          6.44          4.31         1.60 o                         
   2   3   6         15.50         12.78         1.83 o                         
   3   3   6          0.03         -2.21         2.21 o                         
   4   3   6          7.78          5.24         4.18 o                         
   5   3   6          3.79         -3.00         4.50 o                         
   6   3   6          0.00         -6.53         9.68 o                         
 -11   4   6         41.38         30.59         6.94 o                         
 -10   4   6         13.87          2.58         4.97 o                         
  -9   4   6       1555.67       1611.83        24.64 o                         
  -8   4   6        183.46        190.33         5.57 o                         
  -7   4   6       2361.65       2459.21        34.26 o                         
  -6   4   6        139.94        132.69         4.28 o                         
  -5   4   6       3316.74       3386.73        51.18 o                         
  -4   4   6        472.95        454.40         6.90 o                         
  -3   4   6         99.92         83.01         3.35 o                         
  -2   4   6       2463.88       2462.80        22.18 o                         
  -1   4   6        462.62        441.14         4.79 o                         
   0   4   6       2363.98       2414.64        20.10 o                         
   1   4   6         69.21         63.32         1.88 o                         
   2   4   6       1659.81       1677.09        18.11 o                         
   3   4   6        103.76         86.25         3.90 o                         
   4   4   6         28.55         25.70         4.68 o                         
   5   4   6        261.18        261.17        16.99 o                         
   6   4   6          0.96         -9.56         9.56 o                         
 -11   5   6          5.09         -6.88         6.89 o                         
 -10   5   6          1.71         -5.04         5.47 o                         
  -9   5   6          1.39         -4.87         4.87 o                         
  -8   5   6          2.13         -4.06         4.07 o                         
  -7   5   6          5.47         -0.53         3.47 o                         
  -6   5   6         12.06          9.39         2.05 o                         
  -5   5   6          6.50          0.60         2.85 o                         
  -4   5   6          4.69          2.55         1.67 o                         
  -3   5   6         51.08         47.87         2.63 o                         
  -2   5   6         60.67         53.33         2.19 o                         
  -1   5   6         14.70          8.85         1.89 o                         
   0   5   6         16.57         16.27         2.05 o                         
   1   5   6         52.25         50.95         2.74 o                         
   2   5   6          3.43         -0.56         2.17 o                         
   3   5   6          5.02         -0.43         3.73 o                         
   4   5   6          0.22         -5.46         5.57 o                         
   5   5   6          0.93         -7.34         7.37 o                         
 -10   6   6         71.31         53.71         7.19 o                         
  -9   6   6       1239.08       1329.14        21.19 o                         
  -8   6   6        140.23        127.32         5.63 o                         
  -7   6   6       1053.48       1050.11        19.51 o                         
  -6   6   6        368.45        372.95         6.91 o                         
  -5   6   6       1418.12       1457.63        25.55 o                         
  -4   6   6        145.60        145.07         4.77 o                         
  -3   6   6        307.30        269.64         4.74 o                         
  -2   6   6       1654.84       1730.30        23.27 o                         
  -1   6   6        107.24        111.04         2.87 o                         
   0   6   6        962.63        973.07        15.99 o                         
   1   6   6         12.06         10.11         3.61 o                         
   2   6   6        817.99        842.64        12.07 o                         
   3   6   6         77.67         67.84         5.10 o                         
   4   6   6          0.94         -6.36         7.70 o                         
   5   6   6        172.80        155.44         8.75 o                         
  -9   7   6          0.15         -5.58         5.61 o                         
  -8   7   6          2.61         -7.84         8.14 o                         
  -7   7   6          0.95         -3.53         4.49 o                         
  -6   7   6          0.28         -4.48         4.51 o                         
  -5   7   6          4.87          1.93         4.42 o                         
  -4   7   6         14.16          6.69         3.06 o                         
  -3   7   6          0.25         -1.60         3.42 o                         
  -2   7   6          1.91         -0.90         3.02 o                         
  -1   7   6          0.00         -2.81         3.04 o                         
   0   7   6          2.92         -3.69         3.85 o                         
   1   7   6          6.79         -1.52         3.50 o                         
   2   7   6         11.18         11.49         4.81 o                         
   3   7   6          0.10         -5.50         5.61 o                         
   4   7   6          2.39         -7.09         7.09 o                         
  -8   8   6         51.08         40.09         6.12 o                         
  -7   8   6        578.02        614.57        13.70 o                         
  -6   8   6         26.91         14.19         4.83 o                         
  -5   8   6        568.52        559.90        15.30 o                         
  -4   8   6        117.82        107.22         4.90 o                         
  -3   8   6          7.33         -3.50         4.00 o                         
  -2   8   6        951.81        983.34        18.60 o                         
  -1   8   6        198.67        197.05         5.61 o                         
   0   8   6        810.02        929.91        25.42 o                         
   1   8   6         41.55         31.20         5.31 o                         
   2   8   6        656.03        645.86        14.34 o                         
   3   8   6          0.21         -5.23         5.23 o                         
  -7   9   6          0.72         -9.50         9.50 o                         
  -6   9   6          3.65         -6.56         7.80 o                         
  -5   9   6          3.54         -6.74         6.95 o                         
  -4   9   6         16.20          5.26         5.66 o                         
  -3   9   6          0.99         -4.12         6.15 o                         
  -2   9   6          5.36         -4.12         5.03 o                         
  -1   9   6          4.79         -4.40         6.38 o                         
   0   9   6          0.47         -5.68         5.80 o                         
   1   9   6          0.57         -6.15         6.17 o                         
   2   9   6          0.70         -5.98         5.98 o                         
  -5  10   6        376.01        337.47        11.28 o                         
  -4  10   6         14.34          6.15         7.07 o                         
  -3  10   6         14.82         -8.53         8.53 o                         
  -2  10   6        195.92        191.53        17.05 o                         
  -1  10   6         24.27          4.62         5.57 o                         
 -12   1   7          3.76         -6.42         6.44 o                         
 -11   1   7        977.38       1008.21        17.89 o                         
 -10   1   7         97.94         97.46         5.37 o                         
  -9   1   7       3507.56       3613.90        46.20 o                         
  -8   1   7        121.98        115.57         3.46 o                         
  -7   1   7        786.29        763.12         9.76 o                         
  -6   1   7        187.01        183.40         3.52 o                         
  -5   1   7        147.28        142.59         2.67 o                         
  -4   1   7       4509.18       4606.61        41.62 o                         
  -3   1   7        122.17        119.81         2.46 o                         
  -2   1   7       5722.56       5880.24        50.72 o                         
  -1   1   7        118.35        120.37         2.15 o                         
   0   1   7        533.95        511.03        10.02 o                         
   1   1   7        164.02        150.08         3.51 o                         
   2   1   7        215.60        210.42         4.14 o                         
   3   1   7        939.00        971.45        18.06 o                         
   4   1   7         63.94         62.36         4.33 o                         
   5   1   7        371.74        383.37         8.44 o                         
   6   1   7          0.16         -5.98         5.98 o                         
 -12   2   7          0.35         -6.57         6.69 o                         
 -11   2   7          0.72         -5.28         5.32 o                         
 -10   2   7          0.37         -2.56         4.23 o                         
  -9   2   7          0.22         -3.14         3.23 o                         
  -8   2   7         18.71         11.41         3.06 o                         
  -7   2   7         16.64         15.68         3.17 o                         
  -6   2   7          0.36         -1.83         1.93 o                         
  -5   2   7         36.95         35.82         1.98 o                         
  -4   2   7         57.96         62.46         3.29 o                         
  -3   2   7         67.06         69.86         2.09 o                         
  -2   2   7          0.34         -1.52         1.59 o                         
  -1   2   7         18.24         16.11         1.77 o                         
   0   2   7        131.12        139.12         2.63 o                         
   1   2   7          9.99         10.33         2.39 o                         
   2   2   7          2.38         -2.69         2.75 o                         
   3   2   7         30.00         35.33         4.91 o                         
   4   2   7          2.35         -3.95         4.54 o                         
   5   2   7          0.01         -7.95         8.14 o                         
 -11   3   7        401.56        380.39        16.28 o                         
 -10   3   7         39.38         38.15         4.82 o                         
  -9   3   7       2187.92       2186.64        30.26 o                         
  -8   3   7         34.19         30.47         3.31 o                         
  -7   3   7        600.11        577.67        10.08 o                         
  -6   3   7        759.58        768.33        11.82 o                         
  -5   3   7          5.72          8.60         1.66 o                         
  -4   3   7       3736.32       3873.25        37.42 o                         
  -3   3   7        867.23        885.33        10.11 o                         
  -2   3   7       4761.65       4880.35        48.04 o                         
  -1   3   7        250.61        238.08         3.80 o                         
   0   3   7        993.29        957.53         9.85 o                         
   1   3   7        138.74        130.75         4.35 o                         
   2   3   7        270.55        261.12         5.79 o                         
   3   3   7        654.28        655.73        11.56 o                         
   4   3   7         38.96         29.56         7.70 o                         
   5   3   7        312.70        361.22        13.10 o                         
 -11   4   7          0.20         -6.60         6.68 o                         
 -10   4   7          1.38         -5.06         7.28 o                         
  -9   4   7          0.06         -3.40         4.83 o                         
  -8   4   7          7.68          2.50         3.65 o                         
  -7   4   7          6.10          2.44         3.17 o                         
  -6   4   7         22.97         26.94         3.41 o                         
  -5   4   7         13.26          5.51         1.99 o                         
  -4   4   7          2.04         -1.29         2.61 o                         
  -3   4   7         43.41         44.85         2.47 o                         
  -2   4   7          0.51         -1.02         2.41 o                         
  -1   4   7          7.73          3.57         1.84 o                         
   0   4   7          5.66          1.16         2.12 o                         
   1   4   7          9.36          9.17         2.01 o                         
   2   4   7          6.51          4.01         3.98 o                         
   3   4   7          0.33         -2.99         4.60 o                         
   4   4   7          4.97         -4.59         6.14 o                         
   5   4   7          4.95         -8.08         8.08 o                         
 -11   5   7        641.93        674.43        29.81 o                         
 -10   5   7        168.93        159.28         8.66 o                         
  -9   5   7       1774.56       1874.39        45.28 o                         
  -8   5   7        112.02        108.81         5.25 o                         
  -7   5   7        707.49        693.24        17.72 o                         
  -6   5   7         85.62         85.27         3.37 o                         
  -5   5   7        250.78        227.40        11.34 o                         
  -4   5   7       1727.29       1782.23        30.61 o                         
  -3   5   7         87.77         87.62         3.79 o                         
  -2   5   7       1673.31       1626.23        28.52 o                         
  -1   5   7         26.55         21.10         2.20 o                         
   0   5   7        389.62        389.96         5.96 o                         
   1   5   7        253.84        244.13         7.89 o                         
   2   5   7         71.40         56.91         4.55 o                         
   3   5   7        442.73        439.71        10.76 o                         
   4   5   7         51.13         45.64         8.27 o                         
 -10   6   7          0.56         -7.19         7.19 o                         
  -9   6   7          2.27         -5.71         5.73 o                         
  -8   6   7          0.10         -3.36         4.55 o                         
  -7   6   7          1.23         -3.33         4.05 o                         
  -6   6   7          2.86         -2.78         4.20 o                         
  -5   6   7          1.14         -3.69         3.72 o                         
  -4   6   7          4.56         -1.23         2.88 o                         
  -3   6   7          4.26         -1.42         3.04 o                         
  -2   6   7          0.39         -2.75         2.84 o                         
  -1   6   7         24.27         22.32         2.90 o                         
   0   6   7          0.01         -0.11         3.35 o                         
   1   6   7          2.36         -2.58         4.07 o                         
   2   6   7          0.72         -5.49         5.51 o                         
   3   6   7          0.01         -7.76         9.25 o                         
   4   6   7          0.82        -12.97        12.97 o                         
  -9   7   7        666.26        694.36        17.13 o                         
  -8   7   7          3.56         -3.49         5.95 o                         
  -7   7   7        107.30         95.25         6.28 o                         
  -6   7   7        136.01        122.61         5.44 o                         
  -5   7   7          9.85         -1.61         4.48 o                         
  -4   7   7       1503.21       1508.05        31.97 o                         
  -3   7   7        161.60        161.39         5.06 o                         
  -2   7   7       1357.84       1481.56        29.33 o                         
  -1   7   7         69.69         54.67         4.75 o                         
   0   7   7        393.86        401.00        11.34 o                         
   1   7   7         43.98         34.67         8.94 o                         
   2   7   7         54.64         36.75         7.74 o                         
   3   7   7        159.98        136.16         9.26 o                         
  -8   8   7          0.15         -7.25         7.25 o                         
  -7   8   7         10.41         -2.69         7.39 o                         
  -6   8   7          6.92         -3.06         5.82 o                         
  -5   8   7          0.95         -4.97         8.09 o                         
  -4   8   7         10.87          1.54         6.90 o                         
  -3   8   7          0.55         -4.01         4.27 o                         
  -2   8   7          0.26         -4.07         4.36 o                         
  -1   8   7          1.02         -6.66         6.85 o                         
   0   8   7         11.31         13.48         5.21 o                         
   1   8   7          0.19         -6.86         6.98 o                         
   2   8   7          2.26        -15.37        15.37 o                         
  -6   9   7         44.37         33.87         6.40 o                         
  -5   9   7          5.67         -5.36         6.47 o                         
  -4   9   7        428.73        439.27        32.67 o                         
  -3   9   7         67.86         50.99         7.14 o                         
  -2   9   7        473.30        517.17        14.15 o                         
  -1   9   7          8.62         -3.76         6.46 o                         
   0   9   7        126.81        108.87         6.27 o                         
 -12   0   8         39.49         28.28         9.64 o                         
 -11   0   8       1144.55       1195.06        23.91 o                         
 -10   0   8         50.72         42.39         5.93 o                         
  -9   0   8        457.28        443.91        10.58 o                         
  -8   0   8        640.97        599.47        12.34 o                         
  -7   0   8         48.32         40.78         3.64 o                         
  -6   0   8       2854.42       2929.14        44.33 o                         
  -5   0   8        168.45        160.18         5.18 o                         
  -4   0   8       5520.78       5739.67        79.28 o                         
  -3   0   8         58.64         60.00         3.68 o                         
  -2   0   8        985.58        970.04        14.41 o                         
  -1   0   8         93.04         82.91         3.24 o                         
   0   0   8         13.45         14.80         2.37 o                         
   1   0   8        885.30        903.28        15.36 o                         
   2   0   8          5.51         -5.77         5.79 o                         
   3   0   8        491.52        486.98        15.11 o                         
   4   0   8          0.52         -6.78         9.93 o                         
 -12   1   8          0.48         -6.31         6.31 o                         
 -11   1   8          0.20         -5.44         5.48 o                         
 -10   1   8          2.84         -3.85         3.96 o                         
  -9   1   8          5.37         -1.63         3.69 o                         
  -8   1   8          0.46         -3.32         3.39 o                         
  -7   1   8          2.85         -2.87         2.91 o                         
  -6   1   8         30.45         27.74         2.20 o                         
  -5   1   8         20.03         20.37         2.01 o                         
  -4   1   8          7.70          3.60         2.79 o                         
  -3   1   8         10.64          4.70         2.08 o                         
  -2   1   8         32.61         28.59         2.48 o                         
  -1   1   8         45.75         54.99         2.35 o                         
   0   1   8          0.09         -1.82         1.83 o                         
   1   1   8          6.11          3.13         2.59 o                         
   2   1   8         17.37         17.00         4.31 o                         
   3   1   8          0.14         -5.00         5.12 o                         
   4   1   8          0.57         -6.36         6.40 o                         
 -12   2   8         26.81         25.82         6.53 o                         
 -11   2   8        834.20        824.12        22.31 o                         
 -10   2   8          0.22         -4.99         5.01 o                         
  -9   2   8        598.41        609.92        10.30 o                         
  -8   2   8        886.71        866.74        12.46 o                         
  -7   2   8         51.49         47.31         4.69 o                         
  -6   2   8       1833.16       1823.07        20.21 o                         
  -5   2   8        258.23        267.69         6.36 o                         
  -4   2   8       3624.01       3711.06        39.63 o                         
  -3   2   8          0.65         -2.17         3.44 o                         
  -2   2   8        657.86        641.80         8.21 o                         
  -1   2   8        429.08        400.33         5.99 o                         
   0   2   8         13.06          5.57         2.18 o                         
   1   2   8       1259.65       1270.36        21.27 o                         
   2   2   8         21.77         20.31         3.82 o                         
   3   2   8        800.64        828.10        45.34 o                         
   4   2   8         19.91          8.25         6.89 o                         
 -11   3   8          0.14         -9.31         9.38 o                         
 -10   3   8          0.18         -4.67         4.75 o                         
  -9   3   8          2.33         -4.22         4.68 o                         
  -8   3   8          0.01         -3.26         4.09 o                         
  -7   3   8          0.51         -1.88         3.59 o                         
  -6   3   8          5.07          0.68         2.98 o                         
  -5   3   8          4.30         -0.16         2.08 o                         
  -4   3   8          2.13         -1.20         2.38 o                         
  -3   3   8          0.76         -2.09         2.33 o                         
  -2   3   8         18.43         15.17         3.66 o                         
  -1   3   8          0.02         -2.63         2.69 o                         
   0   3   8          0.05         -1.98         3.92 o                         
   1   3   8         26.19         26.22         4.24 o                         
   2   3   8          0.48         -4.72         5.14 o                         
   3   3   8          2.60         -2.34         5.65 o                         
   4   3   8          1.87         -5.99         8.91 o                         
 -11   4   8        584.06        596.65        17.20 o                         
 -10   4   8          4.97         -3.19         6.29 o                         
  -9   4   8        626.43        629.54        11.71 o                         
  -8   4   8        742.45        748.21        11.93 o                         
  -7   4   8         16.17          8.30         3.31 o                         
  -6   4   8       1222.78       1234.16        18.32 o                         
  -5   4   8        266.73        271.89         5.13 o                         
  -4   4   8       2287.31       2357.33        30.23 o                         
  -3   4   8         16.71         12.50         2.94 o                         
  -2   4   8        692.08        677.13        10.52 o                         
  -1   4   8        345.56        321.81         9.33 o                         
   0   4   8          0.11         -2.88         2.89 o                         
   1   4   8        637.55        646.47        11.57 o                         
   2   4   8          5.09          0.48         5.31 o                         
   3   4   8        494.02        535.49        17.75 o                         
   4   4   8          1.77         -8.51         8.51 o                         
 -10   5   8         11.62         -2.78         7.35 o                         
  -9   5   8          0.08         -5.36         5.40 o                         
  -8   5   8          2.95         -4.43         4.65 o                         
  -7   5   8         13.79          3.35         4.87 o                         
  -6   5   8          3.83         -2.62         3.34 o                         
  -5   5   8         19.71         18.09         3.80 o                         
  -4   5   8          0.82         -2.96         3.06 o                         
  -3   5   8         20.02         16.66         3.33 o                         
  -2   5   8         11.20          7.38         3.08 o                         
  -1   5   8          8.18          7.57         3.17 o                         
   0   5   8          0.00         -4.49         4.49 o                         
   1   5   8          1.33         -6.49         6.49 o                         
   2   5   8          0.95         -5.31         6.53 o                         
   3   5   8          7.00          6.94         8.49 o                         
 -10   6   8         18.51          2.60         5.66 o                         
  -9   6   8        241.74        212.23         8.73 o                         
  -8   6   8        360.77        356.14         9.06 o                         
  -7   6   8         20.44          7.92         7.10 o                         
  -6   6   8        986.60       1006.69        22.17 o                         
  -5   6   8         97.26         93.76         4.66 o                         
  -4   6   8       1588.44       1652.64        36.73 o                         
  -3   6   8         33.02         26.25         4.01 o                         
  -2   6   8        518.87        519.34         9.18 o                         
  -1   6   8        145.43        134.19         5.99 o                         
   0   6   8          0.46         -5.19         5.29 o                         
   1   6   8        218.21        208.45         9.17 o                         
   2   6   8          1.11         -1.96         7.83 o                         
  -9   7   8          0.91         -7.17         7.17 o                         
  -8   7   8          0.03         -7.25         7.29 o                         
  -7   7   8          2.45         -5.61         5.78 o                         
  -6   7   8          3.12         -4.77         4.94 o                         
  -5   7   8          2.31         -3.67         5.12 o                         
  -4   7   8          0.55         -2.87         4.52 o                         
  -3   7   8          6.16         -2.34         4.17 o                         
  -2   7   8          2.75         -1.55         4.80 o                         
  -1   7   8          2.69         -5.27         5.92 o                         
   0   7   8          6.65         -3.50         8.24 o                         
   1   7   8          1.22         -7.50         7.60 o                         
  -7   8   8         16.43         -3.22         6.45 o                         
  -6   8   8        362.41        359.28        16.77 o                         
  -5   8   8         24.14         17.97         5.85 o                         
  -4   8   8        611.57        662.97        13.70 o                         
  -3   8   8          0.70         -5.68         6.37 o                         
  -2   8   8        151.33        128.22         7.75 o                         
  -1   8   8        151.60        124.18         8.33 o                         
   0   8   8         14.21         -7.51         8.53 o                         
  -4   9   8          0.60         -6.30         6.30 o                         
  -3   9   8          2.53         -6.22         6.22 o                         
 -11   1   9         37.35         25.52         8.49 o                         
 -10   1   9        283.44        259.96         7.09 o                         
  -9   1   9         16.44         11.46         4.23 o                         
  -8   1   9       2958.45       3074.13        43.69 o                         
  -7   1   9        219.78        215.89         5.31 o                         
  -6   1   9       1748.46       1827.92        28.12 o                         
  -5   1   9          5.23          1.17         3.47 o                         
  -4   1   9        716.14        732.89        10.03 o                         
  -3   1   9        397.74        392.64         7.11 o                         
  -2   1   9          0.13         -3.19         3.28 o                         
  -1   1   9       1446.72       1472.29        21.34 o                         
   0   1   9         53.55         52.45         5.24 o                         
   1   1   9        418.70        423.87         8.46 o                         
   2   1   9          2.07         -3.57         5.06 o                         
   3   1   9        186.91        196.48         9.58 o                         
 -11   2   9          5.61         -1.54         5.47 o                         
 -10   2   9          0.13         -4.75         4.86 o                         
  -9   2   9          0.16         -4.25         4.34 o                         
  -8   2   9         24.32         23.13         3.71 o                         
  -7   2   9          5.78          7.54         4.74 o                         
  -6   2   9          4.00         -0.71         3.14 o                         
  -5   2   9          3.81          0.26         6.53 o                         
  -4   2   9         10.86          4.84         3.20 o                         
  -3   2   9         28.76         28.78         3.90 o                         
  -2   2   9          1.17         -3.15         3.22 o                         
  -1   2   9          3.37         -1.70         3.85 o                         
   0   2   9         19.59         16.99         4.05 o                         
   1   2   9          0.01         -4.05         4.10 o                         
   2   2   9          0.12         -5.63         8.35 o                         
   3   2   9          0.10         -6.75         6.75 o                         
 -11   3   9        191.85        189.59         7.13 o                         
 -10   3   9        249.44        238.58         7.12 o                         
  -9   3   9         11.12         -2.24         4.49 o                         
  -8   3   9       1506.86       1473.87        18.85 o                         
  -7   3   9        152.54        163.17         5.98 o                         
  -6   3   9        642.16        616.12        10.43 o                         
  -5   3   9         18.61         14.58         3.28 o                         
  -4   3   9        369.63        359.92         6.43 o                         
  -3   3   9        784.89        777.13        11.98 o                         
  -2   3   9         20.70         16.84         3.49 o                         
  -1   3   9       1453.75       1502.14        21.86 o                         
   0   3   9        118.35        114.71         4.85 o                         
   1   3   9        514.97        537.19        15.44 o                         
   2   3   9          0.25         -6.49         6.95 o                         
   3   3   9        179.51        182.79        22.23 o                         
 -10   4   9          0.08         -6.30         6.33 o                         
  -9   4   9          0.24         -6.36         6.50 o                         
  -8   4   9          3.85         -4.47         4.58 o                         
  -7   4   9          1.76         -4.02         4.32 o                         
  -6   4   9         22.02         23.09         3.42 o                         
  -5   4   9         13.17          5.37         3.22 o                         
  -4   4   9          0.37         -3.40         3.47 o                         
  -3   4   9         26.82         28.80         3.93 o                         
  -2   4   9          0.29         -3.32         3.42 o                         
  -1   4   9          6.79          2.58         4.93 o                         
   0   4   9          1.46         -6.77         7.01 o                         
   1   4   9          4.72         -2.68         5.58 o                         
   2   4   9          4.25         -7.24         8.43 o                         
 -10   5   9        321.24        316.09         8.49 o                         
  -9   5   9         18.30          2.71         7.65 o                         
  -8   5   9       1568.89       1700.15        27.21 o                         
  -7   5   9        273.40        282.62         8.91 o                         
  -6   5   9        929.45        953.87        18.65 o                         
  -5   5   9         26.01         21.85         3.28 o                         
  -4   5   9        614.81        596.31        10.03 o                         
  -3   5   9        224.25        213.14         5.80 o                         
  -2   5   9          8.67         -1.34         3.33 o                         
  -1   5   9        482.56        485.88        11.25 o                         
   0   5   9         32.13         30.67         6.79 o                         
   1   5   9        210.98        225.39         9.95 o                         
   2   5   9         18.60         -7.36         9.80 o                         
  -9   6   9          4.43         -7.11         7.11 o                         
  -8   6   9          0.26         -6.47         6.88 o                         
  -7   6   9          6.40         -5.07         5.14 o                         
  -6   6   9          0.23         -4.87         5.00 o                         
  -5   6   9          5.78          0.07         4.34 o                         
  -4   6   9          6.10         -4.06         4.36 o                         
  -3   6   9          1.39         -4.45         4.61 o                         
  -2   6   9          1.86         -2.68         4.56 o                         
  -1   6   9          0.68         -5.72         5.77 o                         
   0   6   9          0.78         -7.03         7.12 o                         
   1   6   9          0.26         -8.29         8.29 o                         
  -8   7   9        604.35        631.43        16.47 o                         
  -7   7   9         28.31         20.26         7.72 o                         
  -6   7   9        348.25        358.17        12.91 o                         
  -5   7   9          7.70         -4.04         5.20 o                         
  -4   7   9        156.61        144.26         6.91 o                         
  -3   7   9        254.19        251.02        10.02 o                         
  -2   7   9         14.25          1.60         7.34 o                         
  -1   7   9        375.76        354.81        12.41 o                         
   0   7   9         70.32         64.13         7.63 o                         
  -6   8   9          0.03         -6.14         6.14 o                         
  -5   8   9          4.63         -5.83         5.83 o                         
  -4   8   9          3.45         -6.15         6.15 o                         
  -3   8   9          0.53        -10.50        10.50 o                         
 -11   0  10         74.48         84.26        12.17 o                         
 -10   0  10       1195.97       1244.56        26.95 o                         
  -9   0  10         39.76         35.08         8.40 o                         
  -8   0  10       1598.27       1721.09        32.91 o                         
  -7   0  10         23.32         20.55         6.02 o                         
  -6   0  10         52.31         50.51         6.15 o                         
  -5   0  10        437.61        439.27        11.24 o                         
  -4   0  10         18.91         13.04         4.79 o                         
  -3   0  10       1656.54       1705.76        30.20 o                         
  -2   0  10         58.11         55.04         6.55 o                         
  -1   0  10        693.04        698.01        16.43 o                         
   0   0  10         18.07         10.09         7.03 o                         
   1   0  10         84.91         79.81         8.75 o                         
   2   0  10        113.37        108.71         8.77 o                         
 -11   1  10          0.16         -7.99         7.99 o                         
 -10   1  10          5.91         -5.35         5.79 o                         
  -9   1  10          4.66         -2.51         5.30 o                         
  -8   1  10          2.43         -5.41         6.37 o                         
  -7   1  10          0.43         -4.63         4.78 o                         
  -6   1  10          6.42         -2.71         4.06 o                         
  -5   1  10          6.31          4.88         5.77 o                         
  -4   1  10          6.34          0.40         3.73 o                         
  -3   1  10          0.56         -3.78         3.84 o                         
  -2   1  10          2.61         -0.63         4.45 o                         
  -1   1  10          4.85         -1.74         4.80 o                         
   0   1  10          0.01         -5.05         5.19 o                         
   1   1  10          0.65         -5.25         6.19 o                         
   2   1  10          0.00         -6.78         6.78 o                         
 -11   2  10         11.37         -1.07         8.07 o                         
 -10   2  10        795.30        773.43        16.99 o                         
  -9   2  10         45.25         46.38         6.16 o                         
  -8   2  10       1055.03       1078.98        19.35 o                         
  -7   2  10         25.29         16.66         5.07 o                         
  -6   2  10         51.31         47.72         5.44 o                         
  -5   2  10        454.59        472.00        15.40 o                         
  -4   2  10          1.98         -3.79         3.96 o                         
  -3   2  10       1323.37       1313.18        21.87 o                         
  -2   2  10         17.62         13.04         4.59 o                         
  -1   2  10        516.59        524.18        15.58 o                         
   0   2  10          1.16         -5.50         5.60 o                         
   1   2  10         26.53         32.69         7.98 o                         
   2   2  10        147.18        115.94         9.20 o                         
 -10   3  10          1.06         -7.12         7.13 o                         
  -9   3  10          2.19         -5.99         6.12 o                         
  -8   3  10          0.56         -3.74         4.90 o                         
  -7   3  10          0.53         -4.74         4.79 o                         
  -6   3  10          1.64         -4.28         4.46 o                         
  -5   3  10          0.23         -3.92         4.06 o                         
  -4   3  10          0.06         -4.72         5.73 o                         
  -3   3  10          0.60         -4.11         4.18 o                         
  -2   3  10          4.65         -1.25         5.73 o                         
  -1   3  10          1.65         -5.91         5.91 o                         
   0   3  10          0.91         -5.80         5.99 o                         
   1   3  10          0.94         -5.92         5.92 o                         
 -10   4  10        611.68        625.08        14.53 o                         
  -9   4  10         93.33         95.63         9.10 o                         
  -8   4  10        804.87        811.07        25.93 o                         
  -7   4  10         10.22         -0.51         4.78 o                         
  -6   4  10         64.31         51.64         5.96 o                         
  -5   4  10        352.84        347.35         7.84 o                         
  -4   4  10          0.42         -4.20         4.41 o                         
  -3   4  10        894.90        877.69        15.02 o                         
  -2   4  10         29.61         20.45         5.06 o                         
  -1   4  10        439.62        451.77        15.28 o                         
   0   4  10          2.32         -4.58         7.30 o                         
   1   4  10         36.80         36.70         6.34 o                         
  -9   5  10          0.15         -8.26         8.26 o                         
  -8   5  10          6.93          5.02         9.03 o                         
  -7   5  10          0.74         -5.70         5.81 o                         
  -6   5  10          0.42         -5.07         6.53 o                         
  -5   5  10         22.39         28.72         4.98 o                         
  -4   5  10          0.74         -5.06         5.20 o                         
  -3   5  10          0.35         -4.59         4.63 o                         
  -2   5  10          0.08         -5.38         5.88 o                         
  -1   5  10          3.41         -7.53         7.87 o                         
   0   5  10          2.72         -6.44         6.44 o                         
  -8   6  10        598.17        606.16        13.20 o                         
  -7   6  10         28.14         13.80         8.88 o                         
  -6   6  10         29.56          8.06        10.18 o                         
  -5   6  10        238.32        237.58         7.73 o                         
  -4   6  10          7.43         -4.72         5.76 o                         
  -3   6  10        512.37        517.99        24.07 o                         
  -2   6  10         61.71         56.99         6.30 o                         
  -1   6  10        306.38        316.13         9.21 o                         
  -6   7  10          2.18         -6.45         6.45 o                         
  -5   7  10          0.09         -5.87         5.87 o                         
  -4   7  10          3.56         -6.27         6.27 o                         
  -3   7  10          0.25         -5.47         5.47 o                         
 -10   1  11        330.70        349.02        10.73 o                         
  -9   1  11         29.97         20.65         6.47 o                         
  -8   1  11         74.82         59.20         6.62 o                         
  -7   1  11        798.20        817.25        21.27 o                         
  -6   1  11        124.67        120.97         5.61 o                         
  -5   1  11        856.00        907.84        17.44 o                         
  -4   1  11         25.93         20.98         4.82 o                         
  -3   1  11        600.78        616.77        14.76 o                         
  -2   1  11          1.08         -5.52         5.63 o                         
  -1   1  11         55.81         46.52         7.92 o                         
   0   1  11        174.21        154.68         6.97 o                         
 -10   2  11          0.18         -6.96         6.96 o                         
  -9   2  11          0.82         -8.56         8.56 o                         
  -8   2  11          6.13         -3.47         5.50 o                         
  -7   2  11          0.33         -6.11         6.14 o                         
  -6   2  11          8.58          2.48         4.79 o                         
  -5   2  11          0.12         -5.15         5.21 o                         
  -4   2  11          0.33         -5.61         5.64 o                         
  -3   2  11          5.68         -1.75         6.66 o                         
  -2   2  11          0.04         -4.46         6.32 o                         
  -1   2  11          0.45         -7.26         8.22 o                         
   0   2  11          0.17         -7.16         7.16 o                         
  -9   3  11          0.69         -6.11         6.11 o                         
  -8   3  11        155.67        145.98         6.80 o                         
  -7   3  11        476.88        468.87        10.45 o                         
  -6   3  11         23.73         11.41         5.14 o                         
  -5   3  11        477.62        458.54        13.17 o                         
  -4   3  11          0.46         -5.28         5.34 o                         
  -3   3  11        374.91        385.32        11.07 o                         
  -2   3  11         40.60         28.09         7.43 o                         
  -1   3  11         17.58         10.28         7.09 o                         
  -9   4  11          0.55         -6.98         6.98 o                         
  -8   4  11          1.41         -5.82         5.82 o                         
  -7   4  11          2.21         -6.30         6.50 o                         
  -6   4  11          5.34          4.93         6.28 o                         
  -5   4  11          0.58         -5.73         5.85 o                         
  -4   4  11          2.98         -6.08         6.18 o                         
  -3   4  11          5.28         -3.38         6.57 o                         
  -2   4  11          0.05         -7.15         7.15 o                         
  -1   4  11          7.06         -7.54         7.54 o                         
  -7   5  11        532.22        560.32        38.07 o                         
  -6   5  11        116.24        107.15         8.49 o                         
  -5   5  11        486.78        525.20        14.51 o                         
  -4   5  11         45.91         30.09         6.01 o                         
  -3   5  11        426.87        458.14        12.03 o                         
  -9   0  12        451.92        422.71        14.06 o                         
  -8   0  12         19.72         21.04         8.20 o                         
  -7   0  12        897.78        930.60        25.56 o                         
  -6   0  12         42.85         37.62         8.10 o                         
  -5   0  12        168.73        174.33        12.15 o                         
  -4   0  12         19.33         -0.41        12.60 o                         
  -3   0  12         25.13         -2.18        10.14 o                         
  -2   0  12        281.95        293.17        14.67 o                         
  -8   1  12          2.59         -5.47         6.99 o                         
  -7   1  12          0.23         -6.06         6.19 o                         
  -6   1  12          0.09         -5.86         5.97 o                         
  -5   1  12          0.97         -6.15         8.30 o                         
  -4   1  12          2.13         -7.43         7.43 o                         
  -3   1  12          0.49         -6.81         6.81 o                         
  -2   1  12          0.62         -6.05         6.05 o                         
  -8   2  12          3.39         -5.83         5.83 o                         
  -7   2  12        728.35        779.46        21.47 o                         
  -6   2  12         16.03          5.66         5.20 o                         
  -5   2  12        164.84        155.84         7.70 o                         
  -4   2  12         31.13          6.42         9.53 o                         
  -3   2  12         30.33         21.37         8.79 o                         
  -7   3  12          0.11         -7.56         7.56 o                         
  -6   3  12          0.08         -6.37         6.37 o                         
  -5   3  12          0.10         -6.82         6.82 o                         
  -4   3  12          0.47         -7.20         7.20 o                         
                                                                                
